# Supplementary material for: Sex and gender considerations in reporting guidelines for health research: a systematic review
Source: Biol Sex Differ. 2021 Nov 20;12:62. doi: 10.1186/s13293-021-00404-0 (PMC8605583; doi:10.1186/s13293-021-00404-0)
Supplement: Supplementary file 12 — Additional file 12. Data extraction. [file 13293_2021_404_MOESM12_ESM.xlsx]

## Sheet: Feuil1
Title	Author	Year	Name_RG	Acronym	Extension	Main_RG	Checklist	Flowchart	Randomised	Observation	Syst_review	Protocol	Diagnos-prognos	Case_report	Clin_guideline	Qualitative	Pre-clinical	Qual_improv	Eco_eval	Experiment	Nonspecific	Other	Structure	Sex_check	Gender_check	Female_check	Male_check	Man_check	Woman_check	Men_check	Women_check	Boy_check	Girl_check	Sex_flow	Gender_flow	Female_flow	Male_flow	Man_flow	Woman_flow	Men_flow	Women_flow	Boy_flow	Girl_flow	Sex_abst	Gender_abst	Female_abst	Male_abst	Man_abst	Woman_abst
The Reporting Items for Patent Landscapes statement	Smith, J. A., Arshad, Z., Trippe, A., Collins, G. S., Brindley, D. A. and Carr, A. J.	2018	The Reporting Items for Patent Landscapes	RIPL	no	na	yes	no	no	no	no	no	no	no	no	no	no	no	no	no	no	no	no	0	0	0	0	0	0	0	0	0	0	0	0	0	0	0	0	0	0	0	0	0	0	0	0	0	0
Reporting guidelines on how to write a complete and transparent abstract for overviews of systematic reviews of health care interventions	Bougioukas, K. I., Bouras, E., Apostolidou-Kiouti, F., Kokkali, S., Arvanitidou, M. and Haidich, A. B.	2018	Preferred Reporting Items for OoSRs abstracts	PRIO for abstracts	no	na	yes	no	no	no	yes	no	no	no	no	no	no	no	no	no	no	no	yes	0	0	0	0	0	0	0	0	0	0	0	0	0	0	0	0	0	0	0	0	0	0	0	0	0	0
The reporting of studies conducted using observational routinely collected health data statement for pharmacoepidemiology (RECORD-PE)	Langan, Sinéad M, Schmidt, Sigrún AJ, Wing, Kevin, Ehrenstein, Vera, Nicholls, Stuart G, Filion, Kristian B, Klungel, Olaf, Petersen, Irene, Sorensen, Henrik T, Dixon, William G, Guttmann, Astrid, Harron, Katie, Hemkens, Lars G, Moher, David, Schneeweiss,	2018	The reporting of studies conducted using observational routinely collected health data	RECORD-PE	yes	RECORD	yes	no	no	yes	no	no	no	no	no	no	no	no	no	no	no	no	no	0	0	0	0	0	0	0	0	0	0	0	0	0	0	0	0	0	0	0	0	0	0	0	0	0	0
PRISMA Extension for Scoping Reviews (PRISMA-ScR): Checklist and Explanation	Tricco, A. C., Lillie, E., Zarin, W., O'Brien, K. K., Colquhoun, H., Levac, D., Moher, D., Peters, M. D. J., Horsley, T., Weeks, L., Hempel, S., Akl, E. A., Chang, C., McGowan, J., Stewart, L., Hartling, L., Aldcroft, A., Wilson, M. G., Garritty, C., Lewi	2018	Preferred Reporting Items for Systematic reviews and Meta-Analyses extension for Scoping Reviews	PRISMA-ScR	yes	PRISMA	yes	no	no	no	yes	no	no	no	no	no	no	no	no	no	no	no	yes	0	0	0	0	0	0	0	0	0	0	0	0	0	0	0	0	0	0	0	0	0	0	0	0	0	0
Systems Perspective of Amazon Mechanical Turk for Organizational Research: Review and Recommendations	Keith, M. G., Tay, L. and Harms, P. D.	2017	Systems Perspective of Amazon Mechanical Turk for Organizational Research	No	no	na	yes	no	no	yes	no	no	no	no	no	no	no	no	no	yes	no	no	no	0	1	0	1	0	0	0	0	0	0	0	0	0	0	0	0	0	0	0	0	0	0	0	0	0	0
ESPACOMP Medication Adherence Reporting Guideline (EMERGE)	De Geest, S., Zullig, L. L., Dunbar-Jacob, J., Helmy, R., Hughes, D. A., Wilson, I. B. and Vrijens, B.	2018	ESPACOMP Medication Adherence Reporting Guideline	EMERGE	no	na	yes	no	yes	yes	no	no	no	no	no	no	no	no	no	yes	no	no	no	0	0	0	0	0	0	0	0	0	0	0	0	0	0	0	0	0	0	0	0	0	0	0	0	0	0
Reporting randomised trials of social and psychological interventions: the CONSORT-SPI 2018 Extension	Montgomery, Paul, Grant, Sean, Mayo-Wilson, Evan, Macdonald, Geraldine, Michie, Susan, Hopewell, Sally, Moher, David, Lawrence Aber, J., Altman, Doug, Bhui, Kamaldeep, Booth, Andrew, Clark, David, Craig, Peter, Eisner, Manuel, Fraser, Mark W., Gardner, Fr	2018	Consolidated Standards of Reporting Trials 2010 Statement (CONSORT 2010) for reporting RCTs of social and psychological interventions	CONSORT-SPI 2018	yes	CONSORT	yes	yes	yes	no	no	no	no	no	no	no	no	no	no	yes	no	no	yes	0	0	0	0	0	0	0	0	0	0	0	0	0	0	0	0	0	0	0	0	0	0	0	0	0	0
Reporting guidelines for implementation research on nurturing care interventions designed to promote early childhood development	Yousafzai, A. K., Aboud, F. E., Nores, M. and Kaur, R.	2018	Consolidated advice for reporting ECD implementation research	C.A.R.E.	no	na	yes	no	yes	yes	no	no	no	no	no	yes	no	no	no	yes	no	no	yes	0	0	0	0	0	0	0	0	0	0	0	0	0	0	0	0	0	0	0	0	0	0	0	0	0	0
Strengthening the reporting of empirical simulation studies: Introducing the STRESS guidelines	Monks, Thomas, Currie, Christine S. M., Onggo, Bhakti Stephan, Robinson, Stewart, Kunc, Martin and Taylor, Simon J. E.	2018	Strengthening the Reporting of Empirical Simulation Studies	STRESS	no	na	yes	no	no	no	no	no	no	no	no	no	no	no	no	no	yes	no	no	0	0	0	0	0	0	0	0	0	0	0	0	0	0	0	0	0	0	0	0	0	0	0	0	0	0
TIDieR-PHP: a reporting guideline for population health and policy interventions	Campbell, M., Katikireddi, S. V., Hoffmann, T., Armstrong, R., Waters, E. and Craig, P.	2018	Template for Intervention Description and Replication for Population Health and Policy	TIDieR-PHP	yes	TIDieR	yes	no	yes	yes	yes	yes	no	no	no	no	no	no	no	yes	no	no	no	0	0	0	0	0	0	0	0	0	0	0	0	0	0	0	0	0	0	0	0	0	0	0	0	0	0
Guidelines for Inclusion of Patient-Reported Outcomes in Clinical Trial Protocols: The SPIRIT-PRO Extension	Calvert, M., Kyte, D., Mercieca-Bebber, R., Slade, A., Chan, A. W., King, M. T., Hunn, A., Bottomley, A., Regnault, A., Chan, A. W., Ells, C., O'Connor, D., Revicki, D., Patrick, D., Altman, D., Basch, E., Velikova, G., Price, G., Draper, H., Blazeby, J.,	2018	Standard Protocol Items: Recommendations for Interventional Trials - Patient-Reported Outcomes	SPIRIT-PRO	yes	SPIRIT	yes	no	no	no	no	yes	no	no	no	no	no	no	no	no	no	no	yes	0	0	0	0	0	0	0	0	0	0	0	0	0	0	0	0	0	0	0	0	0	0	0	0	0	0
Preferred Reporting Items for a Systematic Review and Meta-analysis of Diagnostic Test Accuracy Studies: The PRISMA-DTA Statement	McInnes, M. D. F., Moher, D., Thombs, B. D., McGrath, T. A., Bossuyt, P. M., Clifford, T., Cohen, J. F., Deeks, J. J., Gatsonis, C., Hooft, L., Hunt, H. A., Hyde, C. J., Korevaar, D. A., Leeflang, M. M. G., Macaskill, P., Reitsma, J. B., Rodin, R., Rutjes	2018	Preferred Reporting Items for a Systematic Review and Meta-analysis of Diagnostic Test Accuracy Studies	PRISMA-DTA	yes	PRISMA	yes	no	no	no	yes	no	no	no	no	no	no	no	no	no	no	no	yes	0	0	0	0	0	0	0	0	0	0	0	0	0	0	0	0	0	0	0	0	0	0	0	0	0	0
Structural brain development: A review of methodological approaches and best practices	Vijayakumar, N., Mills, K. L., Alexander-Bloch, A., Tamnes, C. K. and Whittle, S.	2018	Structural brain development: A review of methodological approaches and best practices	No	no	na	yes	no	no	yes	no	no	no	no	no	no	no	no	no	no	no	no	no	2	0	0	0	0	0	0	0	0	0	0	0	0	0	0	0	0	0	0	0	0	0	0	0	0	0
Improving the development, monitoring and reporting of stroke rehabilitation research: Consensus-based core recommendations from the Stroke Recovery and Rehabilitation Roundtable	Walker, M. F., Hoffmann, T. C., Brady, M. C., Dean, C. M., Eng, J. J., Farrin, A. J., Felix, C., Forster, A., Langhorne, P., Lynch, E. A., Radford, K. A., Sunnerhagen, K. S. and Watkins, C. L.	2017	Reporting of Stroke Rehabilitation Research	No	no	na	yes	no	yes	no	no	no	no	no	no	no	no	no	no	yes	no	no	yes	0	0	0	0	0	0	0	0	0	0	0	0	0	0	0	0	0	0	0	0	0	0	0	0	0	0
Variability in the Reporting of Serum Urate and Flares in Gout Clinical Trials: Need for Minimum Reporting Requirements	Stamp, L. K., Morillon, M. B., Taylor, W. J., Dalbeth, N., Singh, J. A., Lassere, M. and Christensen, R.	2018	Variability in the Reporting of Serum Urate and Flares in Gout Clinical Trials: Need for Minimum Reporting Requirements	No	no	na	yes	no	yes	no	no	no	no	no	no	no	no	no	no	yes	no	no	yes	0	0	0	0	0	0	0	0	0	0	0	0	0	0	0	0	0	0	0	0	0	0	0	0	0	0
Methodology of assessment and reporting of safety in anti-malarial treatment efficacy studies of uncomplicated falciparum malaria in pregnancy: a systematic literature review	Saito, Makoto, Gilder, Mary Ellen, Nosten, François, Guérin, Philippe J. and McGready, Rose	2017	Recommendations for reporting anti-malarial drug safety in pregnancy in efficacy studies	No	no	na	yes	no	yes	yes	no	no	no	no	no	no	no	no	no	yes	no	no	yes	1	0	0	0	0	0	0	0	0	0	0	0	0	0	0	0	0	0	0	0	0	0	0	0	0	0
Standards for UNiversal reporting of patient Decision Aid Evaluation studies: the development of SUNDAE Checklist	Sepucha, K. R., Abhyankar, P., Hoffman, A. S., Bekker, H. L., LeBlanc, A., Levin, C. A., Ropka, M., Shaffer, V. A., Sheridan, S. L., Stacey, D., Stalmeier, P., Vo, H., Wills, C. E. and Thomson, R.	2018	Standards for UNiversal reporting of patient Decision Aid Evaluations	SUNDAE	no	na	yes	no	yes	yes	no	no	no	no	no	yes	no	no	no	yes	no	no	yes	0	0	0	0	0	0	0	0	0	0	0	0	0	0	0	0	0	0	0	0	0	0	0	0	0	0
Consideration of Sex Differences in Design and Reporting of Experimental Arterial Pathology Studies-Statement From ATVB Council	Robinet, P., Milewicz, D. M., Cassis, L. A., Leeper, N. J., Lu, H. S. and Smith, J. D.	2018	Consideration of Sex Differences in Design and Reporting of Experimental Arterial Pathology Studies	No	no	na	yes	no	no	no	no	no	no	no	no	no	yes	no	no	no	no	no	no	9	0	0	0	0	0	0	0	0	0	0	0	0	0	0	0	0	0	0	0	4	0	0	0	0	0
Guidelines for the Content of Statistical Analysis Plans in Clinical Trials	Gamble, C., Krishan, A., Stocken, D., Lewis, S., Juszczak, E., Dore, C., Williamson, P. R., Altman, D. G., Montgomery, A., Lim, P., Berlin, J., Senn, S., Day, S., Barbachano, Y. and Loder, E.	2017	Guidelines for the Content of Statistical Analysis Plans in Clinical	No	no	na	yes	no	yes	no	no	no	no	no	no	no	no	no	no	yes	no	no	yes	0	0	0	0	0	0	0	0	0	0	0	0	0	0	0	0	0	0	0	0	0	0	0	0	0	0
RECORDS: improved Reporting of montE CarlO RaDiation transport Studies: Report of the AAPM Research Committee Task Group 268	Sechopoulos, I., Rogers, D. W. O., Bazalova-Carter, M., Bolch, W. E., Heath, E. C., McNitt-Gray, M. F., Sempau, J. and Williamson, J. F.	2018	Improved reporting of Monte Carlo Radiation transport studies	RECORDS	no	na	yes	no	yes	no	no	no	yes	no	no	no	no	no	no	yes	no	no	no	0	0	0	0	0	0	0	0	0	0	0	0	0	0	0	0	0	0	0	0	0	0	0	0	0	0
Ten simple rules for neuroimaging meta-analysis	Muller, V. I., Cieslik, E. C., Laird, A. R., Fox, P. T., Radua, J., Mataix-Cols, D., Tench, C. R., Yarkoni, T., Nichols, T. E., Turkeltaub, P. E., Wager, T. D. and Eickhoff, S. B.	2018	Ten simple rules for neuroimaging meta-analysis	No	no	na	yes	yes	no	no	yes	no	no	no	no	no	no	no	no	no	no	no	no	0	1	0	0	0	0	0	0	0	0	0	0	0	0	0	0	0	0	0	0	0	0	0	0	0	0
CONSORT-Equity 2017 extension and elaboration for better reporting of health equity in randomised trials	Welch, V. A., Norheim, O. F., Jull, J., Cookson, R., Sommerfelt, H. and Tugwell, P.	2017	Consolidated Standards of Reporting Trials-Equity	CONSORT-Equity	yes	CONSORT	yes	yes	yes	no	no	no	no	no	no	no	no	no	no	yes	no	no	yes	9	9	0	0	0	0	0	0	0	0	0	0	6	6	0	0	0	0	0	0	0	0	0	0	0	0
Preferred reporting items for overviews of systematic reviews including harms checklist: a pilot tool to be used for balanced reporting of benefits and harms	Bougioukas, K. I., Liakos, A., Tsapas, A., Ntzani, E. and Haidich, A. B.	2018	Preferred Re- porting Items for OoSRs	PRIO-harms	no	na	yes	yes	no	no	yes	no	no	no	no	no	no	no	no	no	no	no	yes	0	0	0	0	0	0	0	0	0	0	0	0	0	0	0	0	0	0	0	0	0	0	0	0	0	0
Reporting Guidelines for the Use of Expert Judgement in Model-Based Economic Evaluations	Iglesias, C. P., Thompson, A., Rogowski, W. H. and Payne, K.	2016	Reporting Guidelines for the Use of Expert Judgement in Model-Based Economic Evaluations	No	no	na	yes	no	no	no	no	no	no	no	no	no	no	no	yes	no	no	no	yes	0	0	0	0	0	0	0	0	0	0	0	0	0	0	0	0	0	0	0	0	0	0	0	0	0	0
Standards for reporting chronic periodontitis prevalence and severity in epidemiologic studies: Proposed standards from the Joint EU/USA Periodontal Epidemiology Working Group	Holtfreter, B., Albandar, J. M., Dietrich, T., Dye, B. A., Eaton, K. A., Eke, P. I., Papapanou, P. N. and Kocher, T.	2015	Standards for reporting chronic periodontitis prevalence and severity in epidemiologic studies	No	no	na	yes	no	no	yes	no	no	no	no	no	no	no	no	no	no	no	no	no	0	1	0	0	0	0	0	0	0	0	0	0	0	0	0	0	0	0	0	0	0	0	0	0	0	0
Graphics and statistics for cardiology: designing effective tables for presentation and publication	Boers, M.	2018	Graphics and statistics for cardiology: designing effective tables for presentation and publication	No	no	na	no	no	no	no	no	no	no	no	no	no	no	no	no	no	yes	no	no	0	0	0	0	0	0	0	0	0	0	0	0	0	0	0	0	0	0	0	0	0	0	0	0	0	0
Guidelines for reporting meta-epidemiological methodology research	Murad, Mohammad Hassan and Wang, Zhen	2017	Guidelines for reporting meta-epidemiological methodology research	No	no	na	yes	no	no	no	yes	no	no	no	no	no	no	no	no	no	no	no	no	0	0	0	0	0	0	0	0	0	0	0	0	0	0	0	0	0	0	0	0	0	0	0	0	0	0
Reporting to Improve Reproducibility and Facilitate Validity Assessment for Healthcare Database Studies V1.0	Wang, S. V., Schneeweiss, S., Berger, M. L., Brown, J., de Vries, F., Douglas, I., Gagne, J. J., Gini, R., Klungel, O., Mullins, C. D., Nguyen, M. D., Rassen, J. A., Smeeth, L. and Sturkenboom, M.	2017	Reporting to Improve Reproducibility and Facilitate Validity Assessment for Healthcare Database Studies	No	no	na	yes	yes	no	yes	no	no	no	no	no	no	no	no	no	no	no	no	yes	0	2	0	0	0	0	0	0	0	0	0	0	0	0	0	0	0	0	0	0	0	0	0	0	0	0
Characteristics of funding of clinical trials: cross-sectional survey and proposed guidance	Hakoum, Maram B, Jouni, Nahla, Abou-Jaoude, Eliane A, Hasbani, Divina Justina, Abou-Jaoude, Elias A, Lopes, Luciane Cruz, Khaldieh, Mariam, Hammoud, Mira Zein, Al-Gibbawi, Mounir, Anouti, Sirine, Guyatt, Gordon and Akl, Elie A	2017	Characteristics of funding of clinical trials	No	no	na	yes	no	yes	no	no	no	no	no	no	no	no	no	no	yes	no	no	yes	0	0	0	0	0	0	0	0	0	0	0	0	0	0	0	0	0	0	0	0	0	0	0	0	0	0
Checklist for the preparation and review of pain clinical trial publications: a pain-specific supplement to CONSORT	Gewandter, Jennifer S., Eisenach, James C., Gross, Robert A., Jensen, Mark P., Keefe, Francis J., Lee, David A. and Turk, Dennis C.	2018	Checklist for the preparation and review of pain clinical trial publications: a pain-specific supplement to CONSORT	No	yes	CONSORT	yes	no	yes	no	no	no	no	no	no	no	no	no	no	yes	no	no	no	0	0	0	0	0	0	0	0	0	0	0	0	0	0	0	0	0	0	0	0	0	0	0	0	0	0
The GRoLTS-Checklist: Guidelines for Reporting on Latent Trajectory Studies	van de Schoot, Rens, Sijbrandij, Marit, Winter, Sonja D., Depaoli, Sarah and Vermunt, Jeroen K.	2017	Guidelines for Reporting on Latent Trajectory Studies	GRoLTS	no	na	yes	no	no	no	no	no	no	no	no	no	no	no	no	no	yes	no	no	0	0	0	0	0	0	0	0	0	0	0	0	0	0	0	0	0	0	0	0	0	0	0	0	0	0
AMWA‒EMWA‒ISMPP Joint Position Statement on the Role of Professional Medical Writers	Winchester, C.	2017	AMWA‒EMWA‒ISMPP Joint Position Statement on the Role of Professional Medical Writers	No	no	na	yes	no	no	no	no	no	no	no	no	no	no	no	no	no	yes	no	no	0	0	0	0	0	0	0	0	0	0	0	0	0	0	0	0	0	0	0	0	0	0	0	0	0	0
The STROCSS statement: Strengthening the Reporting of Cohort Studies in Surgery	Agha, R. A., Borrelli, M. R., Vella-Baldacchino, M., Thavayogan, R. and Orgill, D. P.	2017	Strengthening the Reporting of Cohort Studies in Surgery	STROCSS	no	na	yes	no	no	yes	no	no	no	no	no	no	no	no	no	no	no	no	yes	0	0	0	0	0	0	0	0	0	0	0	0	0	0	0	0	0	0	0	0	0	0	0	0	0	0
On the reproducibility of science: unique identification of research resources in the biomedical literature	Vasilevsky, N. A., Brush, M. H., Paddock, H., Ponting, L., Tripathy, S. J., Larocca, G. M. and Haendel, M. A.	2013	unique identification of research resources in the biomedical literature	No	no	na	no	no	no	no	no	no	no	no	no	no	no	no	no	no	yes	no	yes	0	0	0	0	0	0	0	0	0	0	0	0	0	0	0	0	0	0	0	0	0	0	0	0	0	0
Checklist for One Health Epidemiological Reporting of Evidence (COHERE)	Davis, Meghan F., Rankin, Shelley C., Schurer, Janna M., Cole, Stephen, Conti, Lisa, Rabinowitz, Peter, Gray, Gregory, Kahn, Laura, Machalaba, Catharine, Mazet, Jonna, Pappaioanou, Marguerite, Sargeant, Jan, Thompson, Andrew, Weese, Scott and Zinnstag, Ja	2017	Checklist for One Health Epidemiological Reporting of Evidence	COHERE	no	na	yes	no	no	yes	no	no	no	no	no	no	no	no	no	no	no	no	no	2	0	0	0	0	0	0	0	0	0	0	0	0	0	0	0	0	0	0	0	0	0	0	0	0	0
STARD for Abstracts: essential items for reporting diagnostic accuracy studies in journal or conference abstracts	Cohen, J. F., Korevaar, D. A., Gatsonis, C. A., Glasziou, P. P., Hooft, L., Moher, D., Reitsma, J. B., de Vet, H. C. and Bossuyt, P. M.	2017	Standards for Reporting Diagnostic Accuracy for Abstracts	STARD for Abstracts	yes	STARD	yes	no	no	no	no	no	yes	no	no	no	no	no	no	no	no	no	no	0	0	0	0	0	0	1	1	0	0	0	0	0	0	0	0	0	0	0	0	0	0	0	0	0	0
GRIPP2 reporting checklists: tools to improve reporting of patient and public involvement in research	Staniszewska, S., Brett, J., Simera, I., Seers, K., Mockford, C., Goodlad, S., Altman, D. G., Moher, D., Barber, R., Denegri, S., Entwistle, A., Littlejohns, P., Morris, C., Suleman, R., Thomas, V. and Tysall, C.	2017	Guidance for Reporting Involvement of Patients and the Public	GRIPP2	no	na	yes	no	yes	yes	yes	no	no	no	yes	yes	no	yes	yes	yes	no	no	no	0	0	0	0	0	0	0	0	0	0	0	0	0	0	0	0	0	0	0	0	0	0	0	0	0	0
Single organ cutaneous vasculitis: Case definition & guidelines for data collection, analysis, and presentation of immunization safety data	Zanoni, G., Girolomoni, G., Bonetto, C., Trotta, F., Hausermann, P., Opri, R. and Bonhoeffer, J.	2016	Case definition & guidelines for data collection, analysis, and presentation of immunization safety data	No	no	na	yes	no	no	yes	no	no	no	no	no	no	no	no	no	no	no	no	no	1	0	0	0	0	0	0	0	0	0	0	0	0	0	0	0	0	0	0	0	0	0	0	0	0	0
Improving the reporting of clinical trials of infertility treatments (IMPRINT): modifying the CONSORT statementdaggerdouble dagger	Legro, R. S., Wu, X., Barnhart, K. T., Farquhar, C., Fauser, B. C. and Mol, B.	2014	Improving the reporting of clinical trials of infertility treatments	IMPRINT	no	na	yes	yes	yes	no	no	no	no	no	no	no	no	no	no	yes	no	no	yes	1	0	5	5	0	2	0	0	0	0	0	0	0	0	0	0	0	0	0	0	0	0	1	1	1	1
Improving the reporting of therapeutic exercise interventions in rehabilitation research	Page, P., Hoogenboom, B. and Voight, M.	2017	Modifi ed Consensus on Exercise Reporting Template for Therapeutic Exercise Interventions	CERT?	yes	CERT	yes	no	yes	yes	no	no	no	no	no	no	no	no	no	yes	no	no	no	0	0	0	0	0	0	0	0	0	0	0	0	0	0	0	0	0	0	0	0	0	0	0	0	0	0
Guidance to develop individual dose recommendations for patients on chronic hemodialysis	Gotta, V., Dao, K., Rodieux, F., Buclin, T., Livio, F. and Pfister, M.	2017	Guidance to develop individual dose recommendations for patients on chronic hemodialysis	No	no	na	yes	no	no	yes	no	no	no	no	no	no	no	no	no	no	no	no	no	0	1	0	0	0	0	0	0	0	0	0	0	0	0	0	0	0	0	0	0	0	0	0	0	0	0
A literature review of applied adaptive design methodology within the field of oncology in randomised controlled trials and a proposed extension to the CONSORT guidelines	Mistry, Pankaj, Dunn, Janet A. and Marshall, Andrea	2017	A literature review of applied adaptive design methodology within the field of oncology in randomised controlled trials and a proposed extension to the CONSORT guidelines	No	yes	CONSORT	yes	no	yes	no	no	no	no	no	no	no	no	no	no	yes	no	no	yes	0	0	0	0	0	0	0	0	0	0	0	0	0	0	0	0	0	0	0	0	0	0	0	0	0	0
AHRQ series on complex intervention systematic reviews-paper 6: PRISMA-CI extension statement and checklist	Guise, J. M., Butler, M. E., Chang, C., Viswanathan, M., Pigott, T. and Tugwell, P.	2017	Preferred Reporting Items for Systematic Reviews and Meta-analyses reporting tool for complex interventions	PRISMA-CI	yes	PRISMA	yes	no	no	no	yes	no	no	no	no	no	no	no	no	no	no	no	yes	0	1	0	0	0	0	0	0	0	0	0	0	0	0	0	0	0	0	0	0	0	0	0	0	0	0
Adaptation of the CARE Guidelines for Therapeutic Massage and Bodywork Publications: Efforts To Improve the Impact of Case Reports	Munk, N. and Boulanger, K.	2014	Adaptation of the CARE Guidelines for Therapeutic Massage and Bodywork Publications	No	yes	CARE	yes	no	no	no	no	no	no	yes	no	no	no	no	no	no	no	no	no	0	1	0	0	0	0	0	0	0	0	0	0	0	0	0	0	0	0	0	0	0	0	0	0	0	0
A review of published analyses of case-cohort studies and recommendations for future reporting	Sharp, Stephen J., Poulaliou, Manon, Thompson, Simon G., White, Ian R. and Wood, Angela M.	2014	A review of published analyses of case-cohort studies and recommendations for future reporting	No	yes	STROBE	yes	no	no	yes	no	no	no	no	no	no	no	no	no	no	no	no	yes	0	0	0	0	0	0	0	0	0	0	0	0	0	0	0	0	0	0	0	0	0	0	0	0	0	0
Guidelines for reporting evaluations based on observational methodology	Portell, M. , Anguera, M.T., Chacón-Moscoso, S. and Sanduvete-Chaves, S.	2015	Guidelines for Reporting Evaluations based on Observational Methodology	GREOM	no	na	yes	yes	no	yes	no	no	no	no	no	no	no	no	no	no	no	no	yes	0	0	0	0	0	0	0	0	0	0	0	0	0	0	0	0	0	0	0	0	0	0	0	0	0	0
Reporting and Guidelines in Propensity Score Analysis: A Systematic Review of Cancer and Cancer Surgical Studies	Yao, X. I., Wang, X., Speicher, P. J., Hwang, E. S., Cheng, P., Harpole, D. H., Berry, M. F., Schrag, D. and Pang, H. H.	2017	Reporting and Guidelines in Propensity Score Analysis: A Systematic Review of Cancer and Cancer Surgical Studies	No	yes	Strobe	yes	no	no	yes	no	no	no	no	no	no	no	no	no	no	no	no	yes	0	0	0	0	0	0	0	0	0	0	0	0	0	0	0	0	0	0	0	0	0	0	0	0	0	0
Minimum Information for Studies Evaluating Biologics in Orthopaedics (MIBO): Platelet-Rich Plasma and Mesenchymal Stem Cells	Murray, I. R., Geeslin, A. G., Goudie, E. B., Petrigliano, F. A. and LaPrade, R. F.	2017	Minimum Information for Studies Evaluating Biologics in Orthopaedics	MIBO	no	na	yes	no	yes	yes	yes	no	no	no	no	no	no	no	no	yes	no	no	yes	2	0	0	0	0	0	0	0	0	0	0	0	0	0	0	0	0	0	0	0	0	0	0	0	0	0
CONSORT 2010 statement: extension checklist for reporting within person randomised trials	Pandis, N., Chung, B., Scherer, R. W., Elbourne, D. and Altman, D. G.	2017	NA	No	yes	CONSORT	yes	no	yes	no	no	no	no	no	no	no	no	no	no	yes	no	no	no	0	0	0	0	0	0	0	0	0	0	0	0	0	0	0	0	0	0	0	0	0	0	0	0	0	0
CONSORT Extension for Chinese Herbal Medicine Formulas 2017: Recommendations, Explanation, and Elaboration	Cheng, C. W., Wu, T. X., Shang, H. C., Li, Y. P., Altman, D. G., Moher, D. and Bian, Z. X.	2017	CONSORT Extension for CHM Formulas	CONSORT-CHM	yes	CONSORT	yes	no	yes	no	no	no	no	no	no	no	no	no	no	yes	no	no	no	0	0	0	0	0	0	0	0	0	0	0	0	0	0	0	0	0	0	0	0	0	0	0	0	0	0
Methods and processes of developing the strengthening the reporting of observational studies in epidemiology - veterinary (STROBE-Vet) statement	Sargeant, J. M., O'Connor, A. M., Dohoo, I. R., Erb, H. N., Cevallos, M., Egger, M., Ersboll, A. K., Martin, S. W., Nielsen, L. R., Pearl, D. L., Pfeiffer, D. U., Sanchez, J., Torrence, M. E., Vigre, H., Waldner, C. and Ward, M. P.	2016	standardized reporting guidelines for observational studies in veterinary medicine	STROBE-Vet	yes	strobe	yes	no	no	yes	no	no	no	no	no	no	no	no	no	no	no	no	yes	0	0	0	0	0	0	0	0	0	0	0	0	0	0	0	0	0	0	0	0	0	0	0	0	0	0
CONSORT 2010 statement: updated guidelines for reporting parallel group randomised trials	Schulz, K. F., Altman, D. G. and Moher, D.	2010	Consolidated Standards of Reporting Trials 2010	CONSORT	no	na	yes	yes	yes	no	no	no	no	no	no	no	no	no	no	yes	no	no	no	0	0	0	0	0	0	0	0	0	0	0	0	0	0	0	0	0	0	0	0	0	0	0	0	0	0
STARD 2015: An Updated List of Essential Items for Reporting Diagnostic Accuracy Studies	Bossuyt, P. M., Reitsma, J. B., Bruns, D. E., Gatsonis, C. A., Glasziou, P. P., Irwig, L., Lijmer, J. G., Moher, D., Rennie, D., de Vet, H. C., Kressel, H. Y., Rifai, N., Golub, R. M., Altman, D. G., Hooft, L., Korevaar, D. A. and Cohen, J. F.	2015	Updated List of Essential Items for Reporting Diagnostic Accuracy Studies	STARD 2015	no	na	yes	yes	yes	yes	no	no	yes	no	no	no	no	no	no	yes	no	no	no	0	0	0	0	0	0	0	0	0	0	0	0	0	0	0	0	0	0	0	0	0	0	0	0	0	0
SPIRIT 2013 statement: defining standard protocol items for clinical trials	Chan, A. W., Tetzlaff, J. M., Altman, D. G., Laupacis, A., Gotzsche, P. C., Krleza-Jeric, K., Hrobjartsson, A., Mann, H., Dickersin, K., Berlin, J. A., Dore, C. J., Parulekar, W. R., Summerskill, W. S., Groves, T., Schulz, K. F., Sox, H. C., Rockhold, F.	2013	Standard Protocol Items: Recommendations for Interventional Trials	SPIRIT 2013	no	na	yes	no	yes	no	no	yes	no	no	no	no	no	no	no	yes	no	no	no	0	0	0	0	0	0	0	0	0	0	0	0	0	0	0	0	0	0	0	0	0	0	0	0	0	0
Best practices in data analysis and sharing in neuroimaging using MRI	Nichols, T. E., Das, S., Eickhoff, S. B., Evans, A. C., Glatard, T., Hanke, M., Kriegeskorte, N., Milham, M. P., Poldrack, R. A., Poline, J. B., Proal, E., Thirion, B., Van Essen, D. C., White, T. and Yeo, B. T.	2017	Best practices in data analysis and sharing in neuroimaging using MRI	No	no	na	yes	no	yes	yes	no	no	no	no	no	no	no	no	no	yes	no	no	no	0	0	0	0	0	0	0	0	0	0	0	0	0	0	0	0	0	0	0	0	0	0	0	0	0	0
Latent Class Analysis: An example for reporting results	Schreiber, James B.	2017	NA	No	no	na	yes	no	no	yes	no	no	no	no	no	no	no	no	no	no	no	no	no	0	0	0	0	0	0	0	0	0	0	0	0	0	0	0	0	0	0	0	0	0	0	0	0	0	0
Guidelines for Developing and Reporting Machine Learning Predictive Models in Biomedical Research: A Multidisciplinary View	Luo, W., Phung, D., Tran, T., Gupta, S., Rana, S., Karmakar, C., Shilton, A., Yearwood, J., Dimitrova, N., Ho, T. B., Venkatesh, S. and Berk, M.	2016	NA	No	no	na	yes	yes	no	no	no	no	yes	no	no	no	no	no	no	no	no	no	yes	0	0	0	0	0	0	0	0	0	0	0	0	0	0	0	0	0	0	0	0	0	0	0	0	0	0
Clarity in reporting terminology and definitions of set endpoints in resistance training	Steele, J., Fisher, J., Giessing, J. and Gentil, P.	2017	NA	No	no	na	yes	no	yes	yes	no	no	no	no	no	no	no	no	no	yes	no	yes	no	0	0	0	0	0	0	0	0	0	0	0	0	0	0	0	0	0	0	0	0	0	0	0	0	0	0
An introduction to using Bayesian linear regression with clinical data	Baldwin, S. A. and Larson, M. J.	2017	NA	No	no	na	yes	no	yes	no	no	no	no	no	no	no	no	no	no	yes	no	yes	no	0	0	0	0	0	0	0	0	0	0	0	0	0	0	0	0	0	0	0	0	0	0	0	0	0	0
Making economic evaluations more helpful for treatment choices in haemophilia	Drummond, M., Houwing, N., Slothuus, U. and Giangrande, P.	2017	NA	No	no	na	yes	no	no	no	no	no	no	no	no	no	no	no	yes	no	no	no	yes	0	0	0	0	0	0	0	0	0	0	0	0	0	0	0	0	0	0	0	0	0	0	0	0	0	0
Guideline for Reporting Interventions on Spinal Manipulative Therapy: Consensus on Interventions Reporting Criteria List for Spinal Manipulative Therapy (CIRCLe SMT)	Groeneweg, R., Rubinstein, S. M., Oostendorp, R. A., Ostelo, R. W. and van Tulder, M. W.	2017	Consensus on Interventions Reporting Criteria List for Spinal Manipulative Therapy	CIRCLe SMT	no	na	yes	no	yes	no	no	no	no	no	no	no	no	no	no	yes	no	no	yes	0	0	0	0	0	0	0	0	0	0	0	0	0	0	0	0	0	0	0	0	0	0	0	0	0	0
Guidance on Conducting and REporting DElphi Studies (CREDES) in palliative care: Recommendations based on a methodological systematic review	Junger, S., Payne, S. A., Brine, J., Radbruch, L. and Brearley, S. G.	2017	Conducting and REporting of DElphi Studies	CREDES	no	na	yes	no	no	no	no	no	no	no	yes	no	no	no	no	no	no	no	yes	0	0	0	0	0	0	0	0	0	0	0	0	0	0	0	0	0	0	0	0	0	0	0	0	0	0
STARD-BLCM: Standards for the Reporting of Diagnostic accuracy studies that use Bayesian Latent Class Models	Kostoulas, P., Nielsen, S. S., Branscum, A. J., Johnson, W. O., Dendukuri, N., Dhand, N. K., Toft, N. and Gardner, I. A.	2017	Standards for the Reporting of Diagnostic accuracy studies that use Bayesian Latent Class Models	STARD-BLCM	yes	STARD	yes	no	no	yes	no	no	yes	no	no	no	no	no	no	yes	no	no	no	0	0	0	0	0	0	0	0	0	0	0	0	0	0	0	0	0	0	0	0	0	0	0	0	0	0
A Reporting Tool for Practice Guidelines in Health Care: The RIGHT Statement	Chen, Y., Yang, K., Marusic, A., Qaseem, A., Meerpohl, J. J., Flottorp, S., Akl, E. A., Schunemann, H. J., Chan, E. S., Falck-Ytter, Y., Ahmed, F., Barber, S., Chen, C., Zhang, M., Xu, B., Tian, J., Song, F., Shang, H., Tang, K., Wang, Q. and Norris, S. L	2017	A Reporting Tool for Practice Guidelines in Health Care	RIGHT	no	na	yes	no	no	no	no	no	no	no	yes	no	no	no	no	no	no	no	no	0	0	0	0	0	0	0	0	0	0	0	0	0	0	0	0	0	0	0	0	0	0	0	0	0	0
The AGREE Reporting Checklist: a tool to improve reporting of clinical practice guidelines	Brouwers, M. C., Kerkvliet, K. and Spithoff, K.	2016	The AGREE Reporting Checklist	AGREE	no	na	yes	no	no	no	no	no	no	no	yes	no	no	no	no	no	no	no	no	0	0	0	0	0	0	0	0	0	0	0	0	0	0	0	0	0	0	0	0	0	0	0	0	0	0
The REFLECT statement: methods and processes of creating reporting guidelines for randomized controlled trials for livestock and food safety by modifying the CONSORT statement	O'Connor, A. M., Sargeant, J. M., Gardner, I. A., Dickson, J. S., Torrence, M. E., Dewey, C. E., Dohoo, I. R., Evans, R. B., Gray, J. T., Greiner, M., Keefe, G., Lefebvre, S. L., Morley, P. S., Ramirez, A., Sischo, W., Smith, D. R., Snedeker, K., Sofos, J	2010	REFLECT statement	REFLECT	no	na	yes	no	no	no	no	no	no	no	no	no	no	no	no	no	yes	no	yes	0	0	0	0	0	0	0	0	0	0	0	0	0	0	0	0	0	0	0	0	0	0	0	0	0	0
Reporting Items for Updated Clinical Guidelines: Checklist for the Reporting of Updated Guidelines (CheckUp)	Vernooij, Robin W. M., Alonso-Coello, Pablo, Brouwers, Melissa, Martínez García, Laura and CheckUp, Panel	2017	Checklist for the Reporting of Updated Guidelines	CheckUp	no	na	yes	no	no	no	no	no	no	no	yes	no	no	no	no	no	no	no	yes	0	0	0	0	0	0	0	0	0	0	0	0	0	0	0	0	0	0	0	0	0	0	0	0	0	0
Preferred Reporting Items for the Development of Evidence-based Clinical Practice Guidelines in Traditional Medicine (PRIDE-CPG-TM): Explanation and elaboration	Choi, Jiae, Choi, Tae-Young, Jun, Ji Hee, Lee, Ju Ah and Lee, Myeong Soo	2016	Preferred Reporting Items for the Development of Evidence-based Clinical Practice Guidelines in Traditional Medicine	PRIDE-CPG-TM	no	na	yes	no	no	no	no	no	no	no	yes	no	no	no	no	no	no	no	yes	0	0	0	0	0	0	0	0	0	0	0	0	0	0	0	0	0	0	0	0	0	0	0	0	0	0
Standards for Reporting Implementation Studies (StaRI) Statement	Pinnock, H., Barwick, M., Carpenter, C. R., Eldridge, S., Grandes, G., Griffiths, C. J., Rycroft-Malone, J., Meissner, P., Murray, E., Patel, A., Sheikh, A. and Taylor, S. J.	2017	Standards for Reporting Implementation Studies	STARI	no	na	yes	no	yes	yes	no	no	no	no	no	yes	no	yes	yes	yes	no	no	no	0	0	0	0	0	0	0	0	0	0	0	0	0	0	0	0	0	0	0	0	0	0	0	0	0	0
The PROCESS 2018 statement: Updating Consensus Preferred Reporting Of CasE Series in Surgery (PROCESS) guidelines	Agha, R. A., Borrelli, M. R., Farwana, R., Koshy, K., Fowler, A. J. and Orgill, D. P.	2018	Preferred Reporting Of CasE Series in Surgery	PROCESS	no	na	yes	no	no	yes	no	no	no	no	no	no	no	no	no	no	no	no	yes	0	0	0	0	0	0	0	0	0	0	0	0	0	0	0	0	0	0	0	0	0	0	0	0	0	0
Consensus on Exercise Reporting Template (CERT): Modified Delphi Study	Slade, S. C., Dionne, C. E., Underwood, M., Buchbinder, R., Beck, B., Bennell, K., Brosseau, L., Costa, L., Cramp, F., Cup, E., Feehan, L., Ferreira, M., Forbes, S., Glasziou, P., Habets, B., Harris, S., Hay-Smith, J., Hillier, S., Hinman, R., Holland, A.	2016	Consensus on Exercise Reporting Template	CERT	no	na	yes	no	yes	no	no	no	no	no	no	no	no	no	no	yes	no	no	yes	0	0	0	0	0	0	0	0	0	0	0	0	0	0	0	0	0	0	0	0	0	0	0	0	0	0
Development of the Anatomical Quality Assurance (AQUA) checklist: Guidelines for reporting original anatomical studies	Tomaszewski, K. A., Henry, B. M., Kumar Ramakrishnan, P., Roy, J., Vikse, J., Loukas, M., Tubbs, R. S. and Walocha, J. A.	2017	Development of the Anatomical Quality Assurance	AQUA	no	na	yes	no	no	yes	no	no	no	no	no	no	no	no	no	no	no	no	yes	1	0	0	0	0	0	0	0	0	0	0	0	0	0	0	0	0	0	0	0	0	0	0	0	0	0
CONSORT 2010 statement: extension to randomised pilot and feasibility trials	Eldridge, S. M., Chan, C. L., Campbell, M. J., Bond, C. M., Hopewell, S., Thabane, L. and Lancaster, G. A.	2016	CONSORT 2010 statement	No	yes	CONSORT	yes	yes	yes	no	no	no	no	no	no	no	no	no	no	yes	no	no	no	0	0	0	0	0	0	0	0	0	0	0	0	0	0	0	0	0	0	0	0	0	0	0	0	0	0
Core Outcome Set-STAndards for Reporting: The COS-STAR Statement	Kirkham, J. J., Gorst, S., Altman, D. G., Blazeby, J. M., Clarke, M., Devane, D., Gargon, E., Moher, D., Schmitt, J., Tugwell, P., Tunis, S. and Williamson, P. R.	2016	Core Outcome Set-STAndards for Reporting	COS-STAR	no	na	yes	no	yes	no	no	no	no	no	no	no	no	no	no	yes	no	no	no	0	0	0	0	0	0	0	0	0	0	0	0	0	0	0	0	0	0	0	0	0	0	0	0	0	0
Improving the reporting quality of nonrandomized evaluations of behavioral and public health interventions: the TREND statement	Des Jarlais, D. C., Lyles, C. and Crepaz, N.	2004	Transparent Reporting of Evaluations with Nonrandomized Designs	TREND	no	na	yes	no	yes	no	no	no	no	no	no	no	no	no	no	yes	no	yes	no	0	1	1	0	0	0	1	1	0	0	0	0	0	0	0	0	0	0	0	0	0	0	0	0	0	0
Evaluation of response after pre-operative radiotherapy in soft tissue sarcomas; the European Organisation for Research and Treatment of Cancer-Soft Tissue and Bone Sarcoma Group (EORTC-STBSG) and Imaging Group recommendations for radiological examination	Messiou, C., Bonvalot, S., Gronchi, A., Vanel, D., Meyer, M., Robinson, P., Morosi, C., Bloem, J. L., Terrier, P. H., Lazar, A., Le Pechoux, C., Wardelman, E., Winfield, J. M., Boulet, B., Bovee, J. and Haas, R. L.	2016	Evaluation of response after pre-operative radiotherapy in soft tissue sarcomas; the European Organisation for Research and Treatment of Cancer-Soft Tissue and Bone Sarcoma Group (EORTC-STBSG) and Imaging Group recommendations for radiological examination	No	no	na	yes	no	yes	no	no	no	no	no	no	no	no	no	no	yes	no	no	no	0	0	0	0	0	0	0	0	0	0	0	0	0	0	0	0	0	0	0	0	0	0	0	0	0	0
Standardization of pathologic evaluation and reporting of postneoadjuvant specimens in clinical trials of breast cancer: recommendations from an international working group	Provenzano, E., Bossuyt, V., Viale, G., Cameron, D., Badve, S., Denkert, C., MacGrogan, G., Penault-Llorca, F., Boughey, J., Curigliano, G., Dixon, J. M., Esserman, L., Fastner, G., Kuehn, T., Peintinger, F., von Minckwitz, G., White, J., Yang, W. and Sym	2015	Standardization of pathologic evaluation and reporting of postneoadjuvant specimens in clinical trials of breast cancer: recommendations from an international working group	No	no	na	yes	no	yes	no	no	no	no	no	no	no	no	no	no	yes	no	no	no	0	0	0	0	0	0	0	0	0	0	0	0	0	0	0	0	0	0	0	0	0	0	0	0	0	0
Image-guided tumor ablation: standardization of terminology and reporting criteria--a 10-year update	Ahmed, M., Solbiati, L., Brace, C. L., Breen, D. J., Callstrom, M. R., Charboneau, J. W., Chen, M. H., Choi, B. I., de Baere, T., Dodd, G. D., 3rd, Dupuy, D. E., Gervais, D. A., Gianfelice, D., Gillams, A. R., Lee, F. T., Jr., Leen, E., Lencioni, R., Litt	2014	Image-guided Tumor Ablation: Standardization of Terminology and Reporting Criteria—A 10-Year Update	No	no	na	no	no	no	no	no	no	no	no	no	no	no	no	no	no	yes	no	no	0	0	0	0	0	0	0	0	0	0	0	0	0	0	0	0	0	0	0	0	0	0	0	0	0	0
Irreversible Electroporation (IRE): Standardization of Terminology and Reporting Criteria for Analysis and Comparison	Wendler, J. J., Fischbach, K., Ricke, J., Jurgens, J., Fischbach, F., Kollermann, J., Porsch, M., Baumunk, D., Schostak, M., Liehr, U. B. and Pech, M.	2016	Irreversible Electroporation (IRE): Standardization of Terminology and Reporting Criteria for Analysis and Comparison	no	no	na	yes	no	no	no	no	no	no	no	no	no	no	no	no	no	yes	no	yes	0	0	0	0	0	0	0	0	0	0	0	0	0	0	0	0	0	0	0	0	0	0	0	0	0	0
Recommendations for improving the quality of reporting clinical electrochemotherapy studies based on qualitative systematic review	Campana, L. G., Clover, A. J., Valpione, S., Quaglino, P., Gehl, J., Kunte, C., Snoj, M., Cemazar, M., Rossi, C. R., Miklavcic, D. and Sersa, G.	2016	Recommendations for improving the quality of reporting clinical electrochemotherapy studies based on qualitative systematic review	No	no	na	yes	no	yes	no	no	no	no	no	no	no	no	no	no	yes	no	no	yes	0	0	0	0	0	0	0	0	0	0	0	0	0	0	0	0	0	0	0	0	0	0	0	0	0	0
METastasis Reporting and Data System for Prostate Cancer: Practical Guidelines for Acquisition, Interpretation, and Reporting of Whole-body Magnetic Resonance Imaging-based Evaluations of Multiorgan Involvement in Advanced Prostate Cancer	Padhani, A. R., Lecouvet, F. E., Tunariu, N., Koh, D. M., De Keyzer, F., Collins, D. J., Sala, E., Schlemmer, H. P., Petralia, G., Vargas, H. A., Fanti, S., Tombal, H. B. and de Bono, J.	2017	METastasis Reporting and Data System for Prostate Cancer: Practical Guidelines for Acquisition, Interpretation, and Reporting of Whole-body Magnetic Resonance Imaging-based Evaluations of Multiorgan Involvement in Advanced Prostate Cancer	MET-RADS-P	no	na	yes	no	yes	no	no	no	no	no	no	no	no	no	no	yes	no	no	no	0	0	0	0	0	0	0	0	0	0	0	0	0	0	0	0	0	0	0	0	0	0	0	0	0	0
Reporting Magnetic Resonance Imaging in Men on Active Surveillance for Prostate Cancer: The PRECISE Recommendations-A Report of a European School of Oncology Task Force	Moore, C. M., Giganti, F., Albertsen, P., Allen, C., Bangma, C., Briganti, A., Carroll, P., Haider, M., Kasivisvanathan, V., Kirkham, A., Klotz, L., Ouzzane, A., Padhani, A. R., Panebianco, V., Pinto, P., Puech, P., Rannikko, A., Renard-Penna, R., Touijer	2017	Prostate Cancer Radiological Estimation ofChange in Sequential Evaluation	PRECISE	no	na	yes	no	no	yes	no	no	no	no	no	no	no	no	no	no	no	no	yes	0	0	0	0	0	0	5	0	0	0	0	0	0	0	0	0	0	0	0	0	0	0	0	0	1	0
Transcription factor HIF1A: downstream targets, associated pathways, polymorphic hypoxia response element (HRE) sites, and initiative for standardization of reporting in scientific literature	Slemc, L. and Kunej, T.	2016	Transcription factor HIF1A: downstream targets, associated pathways, polymorphic hypoxia response element (HRE) sites, and initiative for standardization of reporting in scientific literature	No	no	na	yes	no	no	no	no	no	no	no	no	no	no	no	no	no	yes	no	yes	0	0	0	0	0	0	0	0	0	0	0	0	0	0	0	0	0	0	0	0	0	0	0	0	0	0
Eliciting the child's voice in adverse event reporting in oncology trials: Cognitive interview findings from the Pediatric Patient-Reported Outcomes version of the Common Terminology Criteria for Adverse Events initiative	Reeve, B. B., McFatrich, M., Pinheiro, L. C., Weaver, M. S., Sung, L., Withycombe, J. S., Baker, J. N., Mack, J. W., Waldron, M. K., Gibson, D., Tomlinson, D., Freyer, D. R., Mowbray, C., Jacobs, S., Palma, D., Martens, C. E., Gold, S. H., Jackson, K. D.	2017	Eliciting the child’s voice in adverse event reporting in oncology trials: Cognitive interview findings from the Pediatric Patient-Reported Outcomes version of the Common Terminology Criteria for Adverse Events initiative	No	no	na	yes	no	yes	no	no	no	no	no	no	no	no	no	no	yes	no	no	yes	0	0	0	0	0	0	0	0	0	0	0	0	0	0	0	0	0	0	0	0	0	0	0	0	0	0
CONSISE statement on the reporting of Seroepidemiologic Studies for influenza (ROSES-I statement): an extension of the STROBE statement	Horby, P. W., Laurie, K. L., Cowling, B. J., Engelhardt, O. G., Sturm-Ramirez, K., Sanchez, J. L., Katz, J. M., Uyeki, T. M., Wood, J. and Van Kerkhove, M. D.	2017	Reporting Of Sero- Epidemiologic Studies for Influenza	ROSES-I	yes	STROBE	yes	no	no	yes	no	no	no	no	no	no	no	no	no	no	no	no	no	0	0	0	0	0	0	0	0	0	0	0	0	0	0	0	0	0	0	0	0	0	0	0	0	0	0
REporting recommendations for tumour MARKer prognostic studies (REMARK)	McShane, L. M., Altman, D. G., Sauerbrei, W., Taube, S. E., Gion, M. and Clark, G. M.	2005	REporting recommendations for tumour MARKer prognostic studies	REMARK	no	na	yes	no	no	yes	no	no	yes	no	no	no	no	no	no	no	no	no	yes	1	0	0	0	0	0	0	0	0	0	0	0	0	0	0	0	0	0	0	0	0	0	0	0	0	0
Recommendations to improve adverse event reporting in clinical trial publications: a joint pharmaceutical industry/journal editor perspective	Lineberry, Neil, Berlin, Jesse A, Mansi, Bernadette, Glasser, Susan, Berkwits, Michael, Klem, Christian, Bhattacharya, Ananya, Citrome, Leslie, Enck, Robert, Fletcher, John, Haller, Daniel, Chen, Tai-Tsang and Laine, Christine	2016	Recommendations to improve adverse event reporting in clinical trial publications: a joint pharmaceutical industry/journal editor perspective	No	no	na	yes	no	yes	no	no	no	no	no	no	no	no	no	no	yes	no	no	no	0	0	0	0	0	0	0	0	0	0	0	0	0	0	0	0	0	0	0	0	0	0	0	0	0	0
Reporting studies on time to diagnosis: proposal of a guideline by an international panel (REST)	Launay, E., Cohen, J. F., Bossuyt, P. M., Buekens, P., Deeks, J., Dye, T., Feltbower, R., Ferrari, A., Kramer, M., Leeflang, M., Moher, D., Moons, K. G., von Elm, E., Ravaud, P. and Chalumeau, M.	2016	Reporting studies on time to diagnosis: proposal of a guideline by an international panel (REST)	REST	no	na	yes	yes	no	no	no	no	yes	no	no	no	no	no	no	no	no	no	yes	0	0	0	0	0	0	0	0	0	0	0	0	0	0	0	0	0	0	0	0	0	0	0	0	0	0
A Checklist for Reporting Valuation Studies of Multi-Attribute Utility-Based Instruments (CREATE)	Xie, F., Pickard, A. S., Krabbe, P. F., Revicki, D., Viney, R., Devlin, N. and Feeny, D.	2015	Checklist for REporting VAluaTion StudiEs	CREATE	no	na	yes	no	no	no	no	no	no	no	no	no	no	no	yes	no	no	no	yes	0	0	0	0	0	0	0	0	0	0	0	0	0	0	0	0	0	0	0	0	0	0	0	0	0	0
Strengthening the Reporting of Observational Studies in Epidemiology for Newborn Infection (STROBE-NI): an extension of the STROBE statement for neonatal infection research	Fitchett, E. J. A., Seale, A. C., Vergnano, S., Sharland, M., Heath, P. T., Saha, S. K., Agarwal, R., Ayede, A. I., Bhutta, Z. A., Black, R., Bojang, K., Campbell, H., Cousens, S., Darmstadt, G. L., Madhi, S. A., Meulen, A. S., Modi, N., Patterson, J., Qa	2016	Strengthening the Reporting of Observational Studies in Epidemiology for Newborn Infection	STROBE-NI	yes	STROBE	yes	yes	no	yes	no	no	no	no	no	no	no	no	no	no	no	no	no	1	0	0	0	0	0	0	0	0	0	0	0	0	0	0	0	0	5	0	0	0	0	0	0	0	0
The SCARE 2018 statement: Updating consensus Surgical CAse REport (SCARE) guidelines	Agha, R. A., Borrelli, M. R., Farwana, R., Koshy, K., Fowler, A. J. and Orgill, D. P.	2018	Consensus Surgical CAse REport	SCARE	no	na	yes	no	no	no	no	no	no	yes	no	no	no	no	no	no	no	no	yes	1	0	0	0	0	0	0	0	0	0	0	0	0	0	0	0	0	0	0	0	0	0	0	0	0	0
Development and validation of the guideline for reporting evidence-based practice educational interventions and teaching (GREET)	Phillips, Anna C., Lewis, Lucy K., McEvoy, Maureen P., Galipeau, James, Glasziou, Paul, Moher, David, Tilson, Julie K. and Williams, Marie T. %J BMC Medical Education	2016	guideline for reporting evidence-based practice educational interventions and teaching	GREET	no	na	yes	no	yes	yes	no	yes	no	no	no	no	no	yes	no	yes	no	yes	yes	0	0	0	0	0	0	0	0	0	0	0	0	0	0	0	0	0	0	0	0	0	0	0	0	0	0
Using theory of change to design and evaluate public health interventions: a systematic review	Breuer, E., Lee, L., De Silva, M. and Lund, C.	2016	Using theory of change to design and evaluate public health interventions: a systematic review	No	no	na	yes	no	yes	yes	no	no	no	no	no	yes	no	no	no	yes	no	no	yes	0	0	0	0	0	0	0	0	0	0	0	0	0	0	0	0	0	0	0	0	0	0	0	0	0	0
Homeopathic clinical case reports: Development of a supplement (HOM-CASE) to the CARE clinical case reporting guideline	van Haselen, R. A.	2016	Homeopathic clinical case reports: Development of a supplement (HOM-CASE) to the CARE clinical case reporting guideline	HOM-CASE	yes	Care	yes	no	no	no	no	no	no	yes	no	no	no	no	no	no	no	no	yes	0	1	0	0	0	0	0	0	0	0	0	0	0	0	0	0	0	0	0	0	0	0	0	0	0	0
Reporting Guidelines for Health Care Simulation Research: Extensions to the CONSORT and STROBE Statements	Cheng, A., Kessler, D., Mackinnon, R., Chang, T. P., Nadkarni, V. M., Hunt, E. A., Duval-Arnould, J., Lin, Y., Cook, D. A., Pusic, M., Hui, J., Moher, D., Egger, M. and Auerbach, M.	2016	Reporting Guidelines for Health Care Simulation Research	No	yes	CONSORT, STROBE	yes	no	yes	yes	no	no	no	no	no	no	no	no	no	yes	no	no	yes	2	0	0	0	0	0	0	0	0	0	0	0	0	0	0	0	0	0	0	0	0	0	0	0	0	0
Guidelines for Reporting Articles on Psychiatry and Heart rate variability (GRAPH): recommendations to advance research communication	Quintana, D. S., Alvares, G. A. and Heathers, J. A.	2016	Guidelines for Reporting Articles on Psychiatry and Heart rate variability	GRAPH	no	na	yes	yes	no	yes	no	no	no	no	no	no	no	no	no	no	no	no	no	0	1	0	0	0	0	0	0	0	0	0	0	0	0	0	0	0	0	0	0	0	0	0	0	0	0
RAMESES II reporting standards for realist evaluations	Wong, G., Westhorp, G., Manzano, A., Greenhalgh, J., Jagosh, J. and Greenhalgh, T.	2016	RAMESES II reporting standards for realist evaluations	RAMESES II	no	na	yes	no	no	yes	no	no	no	no	no	no	no	no	no	no	no	no	no	0	0	0	0	0	0	0	0	0	0	0	0	0	0	0	0	0	0	0	0	0	0	0	0	0	0
Guidelines for Accurate and Transparent Health Estimates Reporting: the GATHER statement	Stevens, G. A., Alkema, L., Black, R. E., Boerma, J. T., Collins, G. S., Ezzati, M., Grove, J. T., Hogan, D. R., Hogan, M. C., Horton, R., Lawn, J. E., Marusic, A., Mathers, C. D., Murray, C. J., Rudan, I., Salomon, J. A., Simpson, P. J., Vos, T. and Welc	2016	Guidelines for Accurate and Transparent Health Estimates Reporting	GATHER	no	na	yes	no	no	yes	no	no	no	no	no	no	no	no	no	no	no	no	no	2	0	0	0	0	0	0	0	0	0	0	0	0	0	0	0	0	0	0	0	0	0	0	0	0	0
Medical abortion reporting of efficacy: the MARE guidelines	Creinin, M. D. and Chen, M. J.	2016	Medical abortion reporting of efficacy: the MARE guidelines.	MARE-C & MARE-S	yes	STROBE CONSORT	yes	no	yes	yes	no	no	no	no	no	no	no	no	no	yes	no	no	no	0	0	0	0	0	0	0	2	0	0	0	0	0	0	0	0	0	0	0	0	0	0	0	0	0	0
Strengthening the Reporting of Observational Studies in Epidemiology-Nutritional Epidemiology (STROBE-nut): An Extension of the STROBE Statement	Lachat, C., Hawwash, D., Ocke, M. C., Berg, C., Forsum, E., Hornell, A., Larsson, C., Sonestedt, E., Wirfalt, E., Akesson, A., Kolsteren, P., Byrnes, G., De Keyzer, W., Van Camp, J., Cade, J. E., Slimani, N., Cevallos, M., Egger, M. and Huybrechts, I.	2016	Strengthening the Reporting of Observational Studies in Epidemiology-Nutritional Epidemiology	STROBE-nut	yes	STROBE	yes	no	no	yes	no	no	no	no	no	no	no	no	no	no	no	no	no	0	0	0	0	0	0	0	0	0	0	0	0	0	0	0	0	0	0	0	0	0	0	0	0	0	0
Sex and Gender Equity in Research: rationale for the SAGER guidelines and recommended use	Heidari, S., Babor, T. F., De Castro, P., Tort, S. and Curno, M.	2016	Sex and Gender Equity in Research	No	no	na	yes	yes	no	no	no	no	no	no	no	no	no	no	no	no	yes	no	yes	15	11	2	2	0	0	0	0	0	0	4	4	0	0	0	0	0	0	0	0	6	6	0	0	0	0
The Single-Case Reporting Guideline In BEhavioural Interventions (SCRIBE) 2016 Statement	Tate, R. L., Perdices, M., Rosenkoetter, U., Shadish, W., Vohra, S., Barlow, D. H., Horner, R., Kazdin, A., Kratochwill, T., McDonald, S., Sampson, M., Shamseer, L., Togher, L., Albin, R., Backman, C., Douglas, J., Evans, J. J., Gast, D., Manolov, R., Mit	2016	The Single-Case Reporting Guideline In BEhavioural Interventions	SCRIBE	no	na	yes	no	no	yes	no	no	no	no	no	no	no	no	no	yes	no	yes	no	0	0	0	0	0	0	0	0	0	0	0	0	0	0	0	0	0	0	0	0	0	0	0	0	0	0
Consensus on Recording Deep Endometriosis Surgery: the CORDES statement	Vanhie, A., Meuleman, C., Tomassetti, C., Timmerman, D., D'Hoore, A., Wolthuis, A., Van Cleynenbreugel, B., Dancet, E., Van den Broeck, U., Tsaltas, J., Renner, S. P., Ebert, A. D., Carmona, F., Abbott, J., Stepniewska, A., Taylor, H., Saridogan, E., Muel	2016	Consensus On Recording Deep Endometriosis Surgery	CORDES	no	na	yes	no	yes	no	no	no	no	no	no	no	no	no	no	yes	no	no	yes	0	0	2	0	0	0	0	0	0	0	0	0	0	0	0	0	0	0	0	0	0	0	0	0	0	0
Developing the Clarity and Openness in Reporting: E3-based (CORE) Reference user manual for creation of clinical study reports in the era of clinical trial transparency	Hamilton, S., Bernstein, A. B., Blakey, G., Fagan, V., Farrow, T., Jordan, D., Seiler, W., Shannon, A. and Gertel, A.	2016	Clarity and Openness in Reporting: E3-based	CORE	no	na	no	no	yes	no	no	no	no	no	no	no	no	no	no	yes	no	no	yes	0	0	0	0	0	0	0	0	0	0	0	0	0	0	0	0	0	0	0	0	0	0	0	0	0	0
SCCT guidelines for the interpretation and reporting of coronary CT angiography: a report of the Society of Cardiovascular Computed Tomography Guidelines Committee	Leipsic, J., Abbara, S., Achenbach, S., Cury, R., Earls, J. P., Mancini, G. J., Nieman, K., Pontone, G. and Raff, G. L.	2014	SCCT guidelines for the interpretation and reporting of coronary CT angiography	No	no	na	yes	no	no	no	no	no	yes	no	no	no	no	no	no	no	no	no	no	2	0	0	0	0	0	0	0	0	0	0	0	0	0	0	0	0	0	0	0	0	0	0	0	0	0
Definition and Classification of Intraoperative Complications (CLASSIC): Delphi Study and Pilot Evaluation	Rosenthal, R., Hoffmann, H., Clavien, P. A., Bucher, H. C. and Dell-Kuster, S.	2015	Classification of Intraoperative Complications	CLASSIC	no	na	yes	no	yes	yes	no	no	no	no	no	no	no	no	no	yes	no	no	yes	0	0	0	0	0	0	0	0	0	0	0	0	0	0	0	0	0	0	0	0	0	0	0	0	0	0
Improving Research Practice in Rat Orthotopic and Partial Orthotopic Liver Transplantation: A Review, Recommendation, and Publication Guide	Czigany, Z., Iwasaki, J., Yagi, S., Nagai, K., Szijarto, A., Uemoto, S. and Tolba, R. H.	2015	Improving research practice in rat orthotopic and partial orthotopic liver transplantation: a review, recommendation, and publication guide	No	no	na	yes	no	no	no	no	no	no	no	no	no	yes	no	no	no	no	no	no	0	1	0	0	0	0	0	0	0	0	0	0	0	0	0	0	0	0	0	0	0	0	0	0	0	0
Methodology used in studies reporting chronic kidney disease prevalence: a systematic literature review	Bruck, K., Jager, K. J., Dounousi, E., Kainz, A., Nitsch, D., Arnlov, J., Rothenbacher, D., Browne, G., Capuano, V., Ferraro, P. M., Ferrieres, J., Gambaro, G., Guessous, I., Hallan, S., Kastarinen, M., Navis, G., Gonzalez, A. O., Palmieri, L., Romundstad	2015	Methodology used in studies reporting chronic kidney disease prevalence: a systematic literature review	No	no	na	yes	no	no	yes	no	no	no	no	no	no	no	no	no	no	no	no	yes	0	0	0	0	0	0	0	0	0	0	0	0	0	0	0	0	0	0	0	0	1	0	0	0	0	0
Standardized outcomes reporting in metabolic and bariatric surgery	Brethauer, S. A., Kim, J., el Chaar, M., Papasavas, P., Eisenberg, D., Rogers, A., Ballem, N., Kligman, M. and Kothari, S.	2015	Standardized outcomes reporting in metabolic and bariatric surgery	No	no	na	yes	no	yes	yes	no	no	no	no	no	no	no	no	no	yes	no	no	no	0	0	0	0	0	0	0	0	0	0	0	0	0	0	0	0	0	0	0	0	0	0	0	0	0	0
Consensus guidelines on plasma cell myeloma minimal residual disease analysis and reporting	Arroz, M., Came, N., Lin, P., Chen, W., Yuan, C., Lagoo, A., Monreal, M., de Tute, R., Vergilio, J. A., Rawstron, A. C. and Paiva, B.	2016	Consensus guidelines on plasma cell myeloma minimal residual disease analysis and reporting	No	no	na	yes	no	yes	no	no	no	yes	no	no	no	no	no	no	yes	no	no	no	0	0	0	0	0	0	0	0	0	0	0	0	0	0	0	0	0	0	0	0	0	0	0	0	0	0
Specifying the target difference in the primary outcome for a randomised controlled trial: guidance for researchers	Cook, J. A., Hislop, J., Altman, D. G., Fayers, P., Briggs, A. H., Ramsay, C. R., Norrie, J. D., Harvey, I. M., Buckley, B., Fergusson, D., Ford, I. and Vale, L. D.	2015	Specifying the target difference in the primary outcome for a randomised controlled trial: guidance for researchers	No	no	na	yes	no	yes	no	no	yes	no	no	no	no	no	no	no	yes	no	no	yes	0	0	0	0	0	0	0	0	0	0	0	0	0	0	0	0	0	0	0	0	0	0	0	0	0	0
Transparent reporting of data quality in distributed data networks	Kahn, M. G., Brown, J. S., Chun, A. T., Davidson, B. N., Meeker, D., Ryan, P. B., Schilling, L. M., Weiskopf, N. G., Williams, A. E. and Zozus, M. N.	2015	Transparent reporting of data quality in distributed data networks	No	no	na	yes	no	no	yes	no	no	no	no	no	no	no	no	no	no	no	no	yes	1	0	1	0	0	0	0	0	0	0	0	0	0	0	0	0	0	0	0	0	0	0	0	0	0	0
Quality of methods reporting in animal models of colitis	Bramhall, M., Florez-Vargas, O., Stevens, R., Brass, A. and Cruickshank, S.	2015	Quality of methods reporting in animal models of colitis	No	no	na	yes	no	no	no	no	no	no	no	no	no	yes	no	no	no	no	no	yes	0	2	0	2	0	0	0	0	0	0	0	0	0	0	0	0	0	0	0	0	0	1	0	0	0	0
Guidelines for reporting of health interventions using mobile phones: mobile health (mHealth) evidence reporting and assessment (mERA) checklist	Agarwal, S., LeFevre, A. E., Lee, J., L'Engle, K., Mehl, G., Sinha, C. and Labrique, A.	2016	mobile health evidence reporting and assessment	mERA	no	na	yes	no	yes	yes	no	no	no	no	no	no	no	no	no	yes	no	no	no	0	0	0	0	0	0	0	0	0	0	0	0	0	0	0	0	0	0	0	0	0	0	0	0	0	0
Quality of pain intensity assessment reporting: ACTTION systematic review and recommendations	Smith, S. M., Hunsinger, M., McKeown, A., Parkhurst, M., Allen, R., Kopko, S., Lu, Y., Wilson, H. D., Burke, L. B., Desjardins, P., McDermott, M. P., Rappaport, B. A., Turk, D. C. and Dworkin, R. H.	2015	Quality of pain intensity assessment reporting	No	no	na	yes	no	yes	yes	no	no	no	no	no	no	no	no	no	yes	no	no	yes	0	0	0	0	0	0	0	0	0	0	0	0	0	0	0	0	0	0	0	0	0	0	0	0	0	0
An extension of STARD statements for reporting diagnostic accuracy studies on liver fibrosis tests: the Liver-FibroSTARD standards	Boursier, J., de Ledinghen, V., Poynard, T., Guechot, J., Carrat, F., Leroy, V., Wong, G. L., Friedrich-Rust, M., Fraquelli, M., Plebani, M., Sebastiani, G., Myers, R., Angulo, P., Bertrais, S., Wendum, D., Bricault, I. and Cales, P.	2015	Standards for Reporting of Diagnostic Accuracy Studies on liver fibrosis tests	Liver-FibroSTARD	yes	STARD	yes	no	yes	yes	no	no	yes	no	no	no	no	no	no	yes	no	no	yes	1	0	0	0	0	0	0	0	0	0	0	0	0	0	0	0	0	0	0	0	0	0	0	0	0	0
STROBE-AMS: recommendations to optimise reporting of epidemiological studies on antimicrobial resistance and informing improvement in antimicrobial stewardship	Tacconelli, E., Cataldo, M. A., Paul, M., Leibovici, L., Kluytmans, J., Schroder, W., Foschi, F., De Angelis, G., De Waure, C., Cadeddu, C., Mutters, N. T., Gastmeier, P. and Cookson, B.	2016	STROBE for antimicrobial stewardship	STROBE-AMS	yes	STROBE	yes	no	no	yes	no	no	no	no	no	no	no	no	no	no	no	no	yes	0	0	0	0	0	0	0	0	0	0	0	0	0	0	0	0	0	0	0	0	0	0	0	0	0	0
Reporting guidelines for population pharmacokinetic analyses	Dykstra, K., Mehrotra, N., Tornoe, C. W., Kastrissios, H., Patel, B., Al-Huniti, N., Jadhav, P., Wang, Y. and Byon, W.	2015	Reporting guidelines for population pharmacokinetic analyses	No	no	na	yes	no	yes	no	no	no	no	no	no	no	no	no	no	yes	no	no	no	0	0	0	0	0	0	0	0	0	0	0	0	0	0	0	0	0	0	0	0	0	0	0	0	0	0
The stepped wedge cluster randomised trial: rationale, design, analysis, and reporting	Hemming, K., Haines, T. P., Chilton, P. J., Girling, A. J. and Lilford, R. J.	2015	Reporting of stepped wedge cluster randomised trials: extension of the CONSORT 2010 statement with explanation and elaboration	SW-CRT	yes	CONSORT	yes	no	yes	no	no	no	no	no	no	no	no	no	no	yes	no	no	no	0	0	0	0	0	0	0	0	0	0	0	0	0	0	0	0	0	0	0	0	0	0	0	0	0	0
Recommendations for the Improved Effectiveness and Reporting of Telemedicine Programs in Developing Countries: Results of a Systematic Literature Review	Khanal, S., Burgon, J., Leonard, S., Griffiths, M. and Eddowes, L. A.	2015	Recommendations for the Improved Effectiveness and Reporting of Telemedicine Programs	No	no	na	yes	no	no	yes	no	no	no	no	no	no	no	no	no	yes	no	no	yes	0	0	0	0	0	0	0	0	0	0	0	0	0	0	0	0	0	0	0	0	0	0	0	0	0	0
Guidelines for the Reporting of Treatment Trials for Alcohol Use Disorders	Witkiewitz, K., Finney, J. W., Harris, A. H., Kivlahan, D. R. and Kranzler, H. R.	2015	Guidelines for the Reporting of Treatment Trials for Alcohol Use Disorders	No	no	na	yes	no	yes	no	no	no	no	no	no	no	no	no	no	yes	no	no	no	0	0	0	0	0	0	0	0	0	0	0	0	0	0	0	0	0	0	0	0	0	0	0	0	0	0
Development of the standards of reporting of neurological disorders (STROND) checklist: a guideline for the reporting of incidence and prevalence studies in neuroepidemiology	Bennett, D. A., Brayne, C., Feigin, V. L., Barker-Collo, S., Brainin, M., Davis, D., Gallo, V., Jette, N., Karch, A., Kurtzke, J. F., Lavados, P. M., Logroscino, G., Nagel, G., Preux, P. M., Rothwell, P. M. and Svenson, L. W.	2015	Standards of Reporting of Neurological Disorders	STROND	no	na	yes	no	no	yes	no	no	no	no	no	no	no	no	no	no	no	no	yes	0	3	0	0	0	0	0	0	0	0	0	0	0	0	0	0	0	0	0	0	0	0	0	0	0	0
A review of 40 years of enteric antimicrobial resistance research in Eastern Africa: what can be done better?	Omulo, S., Thumbi, S. M., Njenga, M. K. and Call, D. R.	2015	A review of 40 years of enteric antimicrobial resistance research in Eastern Africa: what can be done better?	No	no	na	yes	no	yes	yes	no	no	no	no	no	no	no	no	no	yes	no	no	yes	2	1	0	0	0	0	0	0	0	0	0	0	0	0	0	0	0	0	0	0	0	0	0	0	0	0
Ensuring consistent reporting of clinical pharmacy services to enhance reproducibility in practice: an improved version of DEPICT	Rotta, I., Salgado, T. M., Felix, D. C., Souza, T. T., Correr, C. J. and Fernandez-Llimos, F.	2015	Descriptive Elements of Pharmacist Intervention Characterization Tool	DEPICT 2	no	na	yes	no	yes	no	no	no	no	no	no	no	no	no	no	yes	no	no	yes	0	0	0	0	0	0	0	0	0	0	0	0	0	0	0	0	0	0	0	0	0	0	0	0	0	0
RiGoR: reporting guidelines to address common sources of bias in risk model development	Kerr, Kathleen F., Meisner, Allison, Thiessen-Philbrook, Heather, Coca, Steven G. and Parikh, Chirag R.	2015	RiGoR: reporting guidelines to address common sources of bias in risk model development	RiGoR	no	na	yes	no	no	yes	no	no	yes	no	no	no	no	no	no	no	no	no	no	1	0	0	0	0	0	0	0	0	0	0	0	0	0	0	0	0	0	0	0	0	0	0	0	0	0
Reporting standards for guideline-based performance measures	Nothacker, M., Stokes, T., Shaw, B., Lindsay, P., Sipila, R., Follmann, M. and Kopp, I.	2016	Reporting standards for guideline-based performance measures	No	no	na	yes	no	no	no	no	no	no	no	yes	no	no	no	no	no	no	no	yes	0	0	0	0	0	0	0	0	0	0	0	0	0	0	0	0	0	0	0	0	0	0	0	0	0	0
Utstein-style guidelines on uniform reporting of in-hospital cardiopulmonary resuscitation in dogs and cats. A RECOVER statement	Boller, M., Fletcher, D. J., Brainard, B. M., Haskins, S., Hopper, K., Nadkarni, V. M., Morley, P. T., McMichael, M., Nishimura, R., Robben, J. H., Rozanski, E., Rudloff, E., Rush, J., Shih, A., Smarick, S. and Tello, L. H.	2016	Utstein-style guidelines on uniform reporting of in-hospital cardiopulmonary resuscitation in dogs and cats	No	no	na	yes	no	yes	yes	no	no	no	no	no	no	no	no	no	yes	no	no	yes	1	0	0	0	0	0	0	0	0	0	0	0	0	0	0	0	0	0	0	0	0	0	0	0	0	0
Guidelines for reporting embedded recruitment trials	Madurasinghe, V. W.	2016	Guidelines for reporting embedded recruitment trials	No	no	na	yes	yes	yes	no	no	no	no	no	no	no	no	no	no	yes	no	no	no	0	0	0	0	0	0	0	0	0	0	0	0	0	0	0	0	0	0	0	0	0	0	0	0	0	0
PRISMA harms checklist: improving harms reporting in systematic reviews	Zorzela, L., Loke, Y. K., Ioannidis, J. P., Golder, S., Santaguida, P., Altman, D. G., Moher, D. and Vohra, S.	2016	PRISMA harms checklist: improving harms reporting in systematic reviews	PRISMA harms	yes	PRISMA	yes	no	no	no	yes	no	no	no	no	no	no	no	no	no	no	no	no	1	0	0	0	0	0	0	0	0	0	0	0	0	0	0	0	0	0	0	0	0	0	0	0	0	0
Health Services and Delivery Research	Rodgers, M., Thomas, S., Harden, M., Parker, G., Street, A. and Eastwood, A.	2016	Developing a methodological framework for organisational case studies: a rapid review and consensus development process	No	no	na	yes	no	no	no	no	no	no	no	no	no	no	no	no	no	no	no	no	0	0	0	0	0	0	0	0	0	0	0	0	0	0	0	0	0	0	0	0	0	0	0	0	0	0
Preferred reporting items for systematic reviews and meta-analyses: the PRISMA statement	Moher, D., Liberati, A., Tetzlaff, J. and Altman, D. G.	2009	Preferred Reporting Items for Systematic reviews and Meta-Analyses	PRISMA	no	na	yes	yes	no	no	yes	no	no	no	no	no	no	no	no	no	no	no	no	0	0	0	0	0	0	0	0	0	0	0	0	0	0	0	0	0	0	0	0	0	0	0	0	0	0
Strengthening the Reporting of Observational Studies in Epidemiology (STROBE) statement: guidelines for reporting observational studies	von Elm, E., Altman, D. G., Egger, M., Pocock, S. J., Gotzsche, P. C. and Vandenbroucke, J. P.	2007	strengthening the reporting of observational studies in epidemiology	STROBE	no	na	yes	no	no	yes	no	no	no	no	no	no	no	no	no	no	no	no	no	0	0	0	0	0	0	0	0	0	0	0	0	0	0	0	0	0	0	0	0	0	0	0	0	0	0
A checklist to improve reporting of group-based behaviour-change interventions	Borek, A. J., Abraham, C., Smith, J. R., Greaves, C. J. and Tarrant, M.	2015	A checklist to improve reporting of group-based behaviour-change interventions	No	no	na	yes	no	no	yes	no	no	no	no	no	yes	no	no	no	yes	no	no	yes	0	1	0	0	0	0	0	0	0	0	0	0	0	0	0	0	0	0	0	0	0	0	0	0	0	0
The REporting of studies Conducted using Observational Routinely-collected health Data (RECORD) statement	Benchimol, E. I., Smeeth, L., Guttmann, A., Harron, K., Moher, D., Petersen, I., Sorensen, H. T., von Elm, E. and Langan, S. M.	2015	REporting of studies Conducted using Observational Routinely collected health Data	RECORD	yes	STROBE	yes	no	no	yes	no	no	no	no	no	no	no	no	no	no	no	no	no	0	0	0	0	0	0	0	0	0	0	0	0	0	0	0	0	0	0	0	0	0	0	0	0	0	0
Preferred Reporting Items for Studies Mapping onto Preference-Based Outcome Measures: The MAPS Statement	Petrou, S., Rivero-Arias, O., Dakin, H., Longworth, L., Oppe, M., Froud, R. and Gray, A.	2015	MApping onto Preference-based measures reporting Standards	MAPS	no	na	yes	no	no	no	no	no	no	no	no	no	no	no	yes	no	no	no	no	0	0	0	0	0	0	0	0	0	0	0	0	0	0	0	0	0	0	0	0	0	0	0	0	0	0
A call for transparent reporting to optimize the predictive value of preclinical research	Landis, S. C., Amara, S. G., Asadullah, K., Austin, C. P., Blumenstein, R., Bradley, E. W., Crystal, R. G., Darnell, R. B., Ferrante, R. J., Fillit, H., Finkelstein, R., Fisher, M., Gendelman, H. E., Golub, R. M., Goudreau, J. L., Gross, R. A., Gubitz, A.	2012	A call for transparent reporting to optimize the predictive value of preclinical research	No	no	na	yes	no	no	no	no	no	no	no	no	no	yes	no	no	no	no	no	no	0	0	0	0	0	0	0	0	0	0	0	0	0	0	0	0	0	0	0	0	0	0	0	0	0	0
Guidelines for uniform reporting of body fluid biomarker studies in neurologic disorders	Gnanapavan, S., Hegen, H., Khalil, M., Hemmer, B., Franciotta, D., Hughes, S., Hintzen, R., Jeromin, A., Havrdova, E., Tumani, H., Bertolotto, A., Comabella, M., Frederiksen, J., Alvarez-Cermeno, J. C., Villar, L., Galimberti, D., Myhr, K. M., Dujmovic, I	2014	Guidelines for uniform reporting of body fluid biomarker studies in neurologic disorders	No	no	na	yes	no	no	no	no	no	no	no	no	no	no	no	no	no	yes	no	yes	0	0	0	0	0	0	0	0	0	0	0	0	0	0	0	0	0	0	0	0	0	0	0	0	0	0
The PRISMA extension statement for reporting of systematic reviews incorporating network meta-analyses of health care interventions: checklist and explanations	Hutton, B., Salanti, G., Caldwell, D. M., Chaimani, A., Schmid, C. H., Cameron, C., Ioannidis, J. P., Straus, S., Thorlund, K., Jansen, J. P., Mulrow, C., Catala-Lopez, F., Gotzsche, P. C., Dickersin, K., Boutron, I., Altman, D. G. and Moher, D.	2015	The PRISMA extension statement for reporting of systematic reviews incorporating network	No	yes	PRISMA	yes	no	no	no	yes	no	no	no	no	no	no	no	no	no	no	no	no	0	0	0	0	0	0	0	0	0	0	0	0	0	0	0	0	0	0	0	0	0	0	0	0	0	0
Setting number of decimal places for reporting risk ratios: rule of four	Cole, T. J.	2015	Setting number of decimal places for reporting risk ratios: rule of four	No	no	na	no	no	no	no	no	no	no	no	no	no	no	no	no	no	yes	no	no	0	0	0	0	0	0	0	0	0	0	0	0	0	0	0	0	0	0	0	0	0	0	0	0	0	0
Too many digits: the presentation of numerical data	Cole, T. J.	2015	Too many digits: the presentation of numerical data	No	no	na	yes	no	no	no	no	no	no	no	no	no	no	no	no	no	yes	no	no	0	0	0	0	0	0	0	0	0	0	0	0	0	0	0	0	0	0	0	0	0	0	0	0	0	0
The CONSORT Statement: Application within and adaptations for orthodontic trials	Pandis, N., Fleming, P. S., Hopewell, S. and Altman, D. G.	2015	The CONSORT Statement: Application within and adaptations for orthodontic trials	No	yes	CONSORT	yes	no	yes	no	no	no	no	no	no	no	no	no	no	yes	no	no	no	0	0	0	0	0	0	0	0	0	0	0	0	0	0	0	0	0	0	0	0	0	0	0	0	0	0
A structured approach to documenting a search strategy for publication: a 12 step guideline for authors	Kable, A. K., Pich, J. and Maslin-Prothero, S. E.	2012	A structured approach to documenting a search strategy for publication: a 12 step guideline for authors	No	no	na	yes	no	no	no	yes	no	no	no	no	no	no	no	no	no	no	no	no	0	0	0	0	0	0	0	0	0	0	0	0	0	0	0	0	0	0	0	0	0	0	0	0	0	0
Standards of reporting for MRI-targeted biopsy studies (START) of the prostate: recommendations from an International Working Group	Moore, C. M., Kasivisvanathan, V., Eggener, S., Emberton, M., Futterer, J. J., Gill, I. S., Grubb Iii, R. L., Hadaschik, B., Klotz, L., Margolis, D. J., Marks, L. S., Melamed, J., Oto, A., Palmer, S. L., Pinto, P., Puech, P., Punwani, S., Rosenkrantz, A.	2013	Standards of Reporting for MRI-targeted Biopsy Studies	START	no	na	yes	no	no	yes	no	no	no	no	no	no	no	no	no	yes	no	no	yes	0	0	0	0	0	0	12	0	0	0	0	0	0	0	0	0	0	0	0	0	0	0	0	0	0	0
Standardized reporting guidelines for emergency department syncope risk-stratification research	Sun, B. C., Thiruganasambandamoorthy, V. and Cruz, J. D.	2012	Designing and reporting case series in plastic surgery	No	no	na	yes	no	no	yes	no	no	no	no	no	no	no	no	no	no	no	no	no	1	0	0	0	0	0	0	0	0	0	0	0	0	0	0	0	0	0	0	0	0	0	0	0	0	0
Designing and reporting case series in plastic surgery	Coroneos, C. J., Ignacy, T. A. and Thoma, A.	2011	Disaster medicine reporting: the need for new guidelines and the CONFIDE statement	No	no	na	yes	no	no	yes	no	no	no	no	no	no	no	no	no	no	no	no	no	0	0	0	0	0	0	0	0	0	0	0	0	0	0	0	0	0	0	0	0	0	0	0	0	0	0
Disaster medicine reporting: the need for new guidelines and the CONFIDE statement	Bradt, D. A. and Aitken, P.	2010	CONsensus Guidelines on Reports of Field Interventions in Disasters and Emergencies	CONFIDE	no	na	yes	no	no	yes	no	no	no	no	no	no	no	no	no	no	no	no	no	0	0	0	0	0	0	0	0	0	0	0	0	0	0	0	0	0	0	0	0	0	0	0	0	0	0
Development and validation of reporting guidelines for studies involving data linkage	Bohensky, M. A., Jolley, D., Sundararajan, V., Evans, S., Ibrahim, J. and Brand, C.	2011	Development and validation of reporting guidelines for studies involving data linkage	No	no	na	yes	no	no	no	no	no	no	no	no	no	no	no	no	no	yes	no	yes	0	0	0	0	0	0	0	0	0	0	0	0	0	0	0	0	0	0	0	0	0	0	0	0	0	0
A reporting guide for studies on individual differences in traffic safety	af Wåhlberg, A. E.	2010	A reporting guide for studies on individual differences in traffic safety	No	no	na	yes	no	no	no	no	no	no	no	no	yes	no	no	no	no	no	no	no	0	0	0	0	0	0	0	0	0	0	0	0	0	0	0	0	0	0	0	0	0	0	0	0	0	0
Translating trial-based molecular monitoring into clinical practice: importance of international standards and practical considerations for community practitioners	Akard, L. P. and Wang, Y. L.	2011	Translating trial-based molecular monitoring into clinical practice: importance of international standards and practical considerations for community practitioners	No	no	na	yes	no	yes	no	no	no	no	no	no	no	no	no	no	yes	no	no	no	0	0	0	0	0	0	0	0	0	0	0	0	0	0	0	0	0	0	0	0	0	0	0	0	0	0
Canadian Association of Gastroenterology consensus guidelines on safety and quality indicators in endoscopy	Armstrong, D., Barkun, A., Bridges, R., Carter, R., de Gara, C., Dube, C., Enns, R., Hollingworth, R., Macintosh, D., Borgaonkar, M., Forget, S., Leontiadis, G., Meddings, J., Cotton, P. and Kuipers, E. J.	2012	Canadian Association of Gastroenterology consensus guidelines on safety and quality indicators in endoscopy	No	no	na	yes	no	no	no	no	no	no	no	no	no	no	no	no	no	yes	no	no	1	0	0	0	0	0	0	0	0	0	0	0	0	0	0	0	0	0	0	0	0	0	0	0	0	0
A tool to analyze the transferability of health promotion interventions	Cambon, L., Minary, L., Ridde, V. and Alla, F.	2013	AnalySe de la Transférabilité et accompagnement à l’Adaptation des Interventions en pRomotion de la santE	ASTAIRE	no	na	yes	no	no	no	no	no	no	no	no	no	no	no	no	no	yes	no	yes	2	0	0	0	0	0	0	0	0	0	0	0	0	0	0	0	0	0	0	0	0	0	0	0	0	0
A new manner of reporting pressure results after glaucoma surgery	Bordeianu, C. D. and Ticu, C. E.	2012	A new manner of reporting pressure results after glaucoma surgery	No	no	na	yes	no	no	yes	no	no	no	no	no	no	no	no	no	no	no	no	yes	0	0	0	0	0	0	0	0	0	0	0	0	0	0	0	0	0	0	0	0	0	0	0	0	0	0
Do the media provide transparent health information? A cross-cultural comparison of public information about the HPV vaccine	Bodemer, N., Muller, S. M., Okan, Y., Garcia-Retamero, R. and Neumeyer-Gromen, A.	2012	Do the media provide transparent health information? A cross-cultural comparison of public information about the HPV vaccine	No	no	na	yes	no	no	no	no	no	no	no	no	no	no	no	no	no	yes	no	no	0	0	0	0	0	0	0	0	0	0	0	0	0	0	0	0	0	0	0	0	0	0	0	0	0	0
Recommendations for the reporting of foot and ankle models	Bishop, C., Paul, G. and Thewlis, D.	2012	Reporting standards to facilitate consistency and transparency when developing a new model of the foot and ankle.	No	no	na	yes	no	no	no	no	no	no	no	no	no	no	no	no	no	yes	no	yes	0	0	0	0	0	0	0	0	0	0	0	0	0	0	0	0	0	0	0	0	0	0	0	0	0	0
An introduction to standardized clinical nomenclature for dysmorphic features: the Elements of Morphology project	Biesecker, L. G.	2010	An introduction to standardized clinical nomenclature for dysmorphic features: the Elements of Morphology project	No	no	na	no	no	no	no	no	no	no	no	no	no	no	no	no	no	yes	no	no	0	0	0	0	0	0	0	0	0	0	0	0	0	0	0	0	0	0	0	0	0	0	0	0	0	0
Strengthening the Reporting of Observational Studies in Epidemiology for respondent-driven sampling studies: "STROBE-RDS" statement	White, R. G., Hakim, A. J., Salganik, M. J., Spiller, M. W., Johnston, L. G., Kerr, L., Kendall, C., Drake, A., Wilson, D., Orroth, K., Egger, M. and Hladik, W.	2015	Strengthening the Reporting of Observational Studies in Epidemiology for respondent-driven sampling studies	STROBE-RDS	yes	STROBE	yes	no	no	yes	no	no	no	no	no	no	no	no	no	no	no	no	yes	0	0	0	0	0	0	0	0	0	0	0	0	0	0	0	0	0	0	0	0	0	0	0	0	0	0
CONSORT extension for reporting N-of-1 trials (CENT) 2015 Statement	Vohra, S., Shamseer, L., Sampson, M., Bukutu, C., Schmid, C. H., Tate, R., Nikles, J., Zucker, D. R., Kravitz, R., Guyatt, G., Altman, D. G. and Moher, D.	2016	CONSORT extension for reporting N-of-1 trials	CONSORT-CENT	yes	CONSORT	yes	yes	yes	no	no	no	no	no	no	no	no	no	no	yes	no	no	no	0	0	0	0	0	0	0	0	0	0	0	0	0	0	0	0	0	0	0	0	0	0	0	0	0	0
A protocol format for the preparation, registration and publication of systematic reviews of animal intervention studies	de Vries, Rob B. M., Hooijmans, Carlijn R., Langendam, Miranda W., van Luijk, Judith, Leenaars, Marlies, Ritskes-Hoitinga, Merel and Wever, Kimberley E.	2015	A protocol format for the preparation, registration and publication of systematic reviews of animal intervention studies	No	no	na	yes	no	no	no	yes	yes	no	no	no	no	yes	no	no	no	no	no	no	0	0	0	0	0	0	0	0	0	0	0	0	0	0	0	0	0	0	0	0	0	0	0	0	0	0
Reporting standards for literature searches and report inclusion criteria: making research syntheses more transparent and easy to replicate	Atkinson, K. M., Koenka, A. C., Sanchez, C. E., Moshontz, H. and Cooper, H.	2015	Reporting standards for literature searches and report inclusion criteria: making research syntheses more transparent and easy to replicate	No	no	na	yes	no	no	no	no	no	no	no	no	no	no	no	no	no	yes	no	no	0	0	0	0	0	0	0	0	0	0	0	0	0	0	0	0	0	0	0	0	0	0	0	0	0	0
Preferred Reporting Items for Systematic Review and Meta-Analyses of individual participant data: the PRISMA-IPD Statement	Stewart, L. A., Clarke, M., Rovers, M., Riley, R. D., Simmonds, M., Stewart, G. and Tierney, J. F.	2015	Preferred Reporting Items for Systematic Review and Meta-Analyses of individual participant data: the PRISMA-IPD Statement	PRISMA-IPD	yes	PRISMA	yes	yes	no	no	yes	no	no	no	no	no	no	no	no	no	no	no	yes	0	0	0	0	0	0	0	0	0	0	0	0	0	0	0	0	0	0	0	0	0	0	0	0	0	0
Evaluating complex interventions in End of Life Care: the MORECare Statement on good practice generated by a synthesis of transparent expert consultations and systematic reviews	Higginson, Irene J., Evans, Catherine J., Grande, Gunn, Preston, Nancy, Morgan, Myfanwy, McCrone, Paul, Lewis, Penney, Fayers, Peter, Harding, Richard, Hotopf, Matthew, Murray, Scott A., Benalia, Hamid, Gysels, Marjolein, Farquhar, Morag and Todd, Chris %	2013	Evaluating complex interventions in end of life care: the MORECare statement on good practice generated by a synthesis of transparent expert consultations and systematic reviews	MORECare	no	na	yes	no	no	yes	no	no	no	no	no	no	no	no	no	yes	no	yes	yes	0	0	0	0	0	0	0	0	0	0	0	0	0	0	0	0	0	0	0	0	0	0	0	0	0	0
Biospecimen reporting for improved study quality (BRISQ)	Moore, H. M., Kelly, A. B., Jewell, S. D., McShane, L. M., Clark, D. P., Greenspan, R., Hayes, D. F., Hainaut, P., Kim, P., Mansfield, E. A., Potapova, O., Riegman, P., Rubinstein, Y., Seijo, E., Somiari, S., Watson, P., Weier, H. U., Zhu, C. and Vaught,	2011	Biospecimen reporting for improved study quality (BRISQ)	BRISQ	no	na	yes	no	no	no	no	no	no	no	no	no	no	no	no	no	yes	no	yes	0	1	0	0	0	0	0	0	0	0	0	0	0	0	0	0	0	0	0	0	0	0	0	0	0	0
Developing a guideline to standardize the citation of bioresources in journal articles (CoBRA)	Bravo, E., Calzolari, A., De Castro, P., Mabile, L., Napolitani, F., Rossi, A. M. and Cambon-Thomsen, A.	2015	Developing a guideline to standardize the citation of bioresources in journal articles (CoBRA)	CoBRA	no	na	yes	no	no	yes	no	no	no	no	no	no	no	no	no	yes	no	no	no	0	0	0	0	0	0	0	0	0	0	0	0	0	0	0	0	0	0	0	0	0	0	0	0	0	0
Reporting Guidelines for Clinical Pharmacokinetic Studies: The ClinPK Statement	Kanji, S., Hayes, M., Ling, A., Shamseer, L., Chant, C., Edwards, D. J., Edwards, S., Ensom, M. H., Foster, D. R., Hardy, B., Kiser, T. H., la Porte, C., Roberts, J. A., Shulman, R., Walker, S., Zelenitsky, S. and Moher, D.	2015	Reporting Guidelines for Clinical Pharmacokinetic Studies: The ClinPK Statement	ClinPK	no	na	yes	no	no	no	no	no	no	no	no	no	no	no	no	yes	no	no	yes	1	0	0	0	0	0	0	0	0	0	0	0	0	0	0	0	0	0	0	0	0	0	0	0	0	0
Using the Spinal Cord Injury Common Data Elements	Biering-Sorensen, F., Charlifue, S., Devivo, M. J., Grinnon, S. T., Kleitman, N., Lu, Y. and Odenkirchen, J.	2012	Using the spinal cord injury common data elements	No	no	na	yes	no	yes	no	no	no	no	no	no	no	no	no	no	yes	no	no	no	0	0	0	0	0	0	0	0	0	0	0	0	0	0	0	0	0	0	0	0	0	0	0	0	0	0
Guidelines for assessment of bone microstructure in rodents using micro-computed tomography	Bouxsein, M. L., Boyd, S. K., Christiansen, B. A., Guldberg, R. E., Jepsen, K. J. and Muller, R.	2010	Guidelines for assessment of bone microstructure in rodents using micro-computed tomography	No	no	na	yes	no	no	no	no	no	no	no	no	no	yes	no	no	no	no	no	no	0	0	0	0	0	0	0	0	0	0	0	0	0	0	0	0	0	0	0	0	0	0	0	0	0	0
Instrumental variable methods in comparative safety and effectiveness research	Brookhart, M. A., Rassen, J. A. and Schneeweiss, S.	2010	Instrumental variable methods in comparative safety and effectiveness research	No	no	na	no	no	yes	yes	no	no	no	no	no	no	no	no	no	yes	no	no	no	0	0	0	0	0	0	0	0	0	0	0	0	0	0	0	0	0	0	0	0	0	0	0	0	0	0
Protecting the power of interventions through proper reporting	Conn, V. S. and Groves, P. S.	2011	Protecting the power of interventions through proper reporting	No	no	na	yes	no	no	no	no	no	no	no	no	no	no	no	no	no	yes	no	no	0	0	0	0	0	0	0	0	0	0	0	0	0	0	0	0	0	0	0	0	0	0	0	0	0	0
Reporting of data from out-of-hospital cardiac arrest has to involve emergency medical dispatching--taking the recommendations on reporting OHCA the Utstein style a step further	Castren, M., Bohm, K., Kvam, A. M., Bovim, E., Christensen, E. F., Steen-Hansen, J. E. and Karlsten, R.	2011	Reporting of data from out-of-hospital cardiac arrest has to involve emergency medical dispatching – taking the recommendations on reporting OHCA the Utstein style a step further	No	no	na	yes	yes	no	no	no	no	no	no	no	no	no	no	no	no	yes	no	no	0	0	0	0	0	0	0	0	0	0	0	0	0	0	0	0	0	0	0	0	0	0	0	0	0	0
A position paper on standardizing the nonneoplastic kidney biopsy report	Chang, A., Gibson, I. W., Cohen, A. H., Weening, J. W., Jennette, J. C. and Fogo, A. B.	2012	A position paper on standardizing the nonneoplastic kidney biopsy report	No	no	na	yes	no	no	no	no	no	no	no	no	no	no	no	no	no	yes	no	no	1	0	0	0	0	0	0	0	0	0	0	0	0	0	0	0	0	0	0	0	0	0	0	0	0	0
Using qualitative methods for attribute development for discrete choice experiments: issues and recommendations	Coast, J., Al-Janabi, H., Sutton, E. J., Horrocks, S. A., Vosper, A. J., Swancutt, D. R. and Flynn, T. N.	2012	Using qualitative methods for attribute development for discrete choice experiments: issues and recommendations	No	no	na	yes	no	no	no	no	no	no	no	no	no	no	no	yes	no	no	no	no	0	0	0	0	0	0	0	0	0	0	0	0	0	0	0	0	0	0	0	0	0	0	0	0	0	0
Reporting of interaction	de Jager, D. J., de Mutsert, R., Jager, K. J., Zoccali, C. and Dekker, F. W.	2011	Reporting of interaction	No	no	na	no	no	no	no	no	no	no	no	no	no	no	no	no	no	yes	no	no	0	0	0	0	0	0	0	0	0	0	0	0	0	0	0	0	0	0	0	0	0	0	0	0	0	0
Head, neck, and brain tumor embolization guidelines	Duffis, E. Jesus, Gandhi, Chirag D., Prestigiacomo, Charles Joseph, Abruzzo, Todd, Albuquerque, Felipe, Bulsara, Ketan R., Derdeyn, Colin P., Fraser, Justin F., Hirsch, Joshua A., Hussain, Muhammad Shazam, Do, Huy M., Jayaraman, Mahesh V., Meyers, Philip	2012	Head, neck, and brain tumor embolization guidelines	No	no	na	no	no	yes	no	no	no	no	no	no	no	no	no	no	yes	no	no	no	0	0	0	0	0	0	0	0	0	0	0	0	0	0	0	0	0	0	0	0	0	0	0	0	0	0
Reporting outcomes of back pain trials: a modified Delphi study	Froud, R., Eldridge, S., Kovacs, F., Breen, A., Bolton, J., Dunn, K., Fritz, J., Keller, A., Kent, P., Lauridsen, H. H., Ostelo, R., Pincus, T., van Tulder, M., Vogel, S. and Underwood, M.	2011	Reporting outcomes of back pain trials: a modified Delphi study	No	no	na	yes	no	yes	no	no	no	no	no	no	no	no	no	no	yes	no	no	yes	0	0	0	0	0	0	0	0	0	0	0	0	0	0	0	0	0	0	0	0	0	0	0	0	0	0
A common language in neoadjuvant breast cancer clinical trials: proposals for standard definitions and endpoints	Fumagalli, D., Bedard, P. L., Nahleh, Z., Michiels, S., Sotiriou, C., Loi, S., Sparano, J. A., Ellis, M., Hylton, N., Zujewski, J. A., Hudis, C., Esserman, L. and Piccart, M.	2012	A common language in neoadjuvant breast cancer clinical trials: proposals for standard definitions and endpoints	No	no	na	yes	no	yes	no	no	no	no	no	no	no	no	no	no	yes	no	no	no	0	0	0	0	0	0	0	0	0	0	0	0	0	0	0	0	0	0	0	0	0	0	0	0	0	0
Viscerotropic disease: case definition and guidelines for collection, analysis, and presentation of immunization safety data	Gershman, M. D., Staples, J. E., Bentsi-Enchill, A. D., Breugelmans, J. G., Brito, G. S., Camacho, L. A., Cottin, P., Domingo, C., Durbin, A., Gascon, J., Guenaneche, F., Hayes, E. B., Jelenik, Z., Khromava, A., Martins Rde, M., Wilson, M. M., Massy, N.,	2012	Viscerotropic disease: case definition and guidelines for collection, analysis, and presentation of immunization safety data	No	no	na	yes	no	yes	yes	no	no	no	no	no	no	no	no	no	yes	no	no	no	1	0	0	0	0	0	0	0	0	0	0	0	0	0	0	0	0	0	0	0	0	0	0	0	0	0
Diarrhea: case definition and guidelines for collection, analysis, and presentation of immunization safety data	Gidudu, J., Sack, D. A., Pina, M., Hudson, M. J., Kohl, K. S., Bishop, P., Chatterjee, A., Chiappini, E., Compingbutra, A., da Costa, C., Fernandopulle, R., Fischer, T. K., Haber, P., Masana, W., de Menezes, M. R., Kang, G., Khuri-Bulos, N., Killion, L. A	2011	Diarrhea: case definition and guidelines for collection, analysis, and presentation of immunization safety data	No	no	na	yes	no	no	no	no	no	no	no	no	no	no	no	no	no	yes	no	no	1	0	0	0	0	0	0	0	0	0	0	0	0	0	0	0	0	0	0	0	0	0	0	0	0	0
Immunization site pain: case definition and guidelines for collection, analysis, and presentation of immunization safety data	Gidudu, J. F., Walco, G. A., Taddio, A., Zempsky, W. T., Halperin, S. A., Calugar, A., Gibbs, N. A., Hennig, R., Jovancevic, M., Netterlid, E., O'Connor, T., Oleske, J. M., Varricchio, F., Tsai, T. F., Seifert, H. and Schuind, A. E.	2012	Immunization site pain: case definition and guidelines for collection, analysis, and presentation of immunization safety data	No	no	na	yes	no	no	no	no	no	no	no	no	no	no	no	no	no	yes	no	no	1	0	0	0	0	0	0	0	0	0	0	0	0	0	0	0	0	0	0	0	0	0	0	0	0	0
Can the Brighton Collaboration case definitions be used to improve the quality of Adverse Event Following Immunization (AEFI) reporting? Anaphylaxis as a case study	Gold, M. S., Gidudu, J., Erlewyn-Lajeunesse, M. and Law, B.	2010	Can the Brighton Collaboration case definitions be used to improve the quality of Adverse Event Following Immunization (AEFI) reporting? Anaphylaxis as a case study	No	no	na	yes	no	no	no	no	no	no	no	no	no	no	no	no	no	yes	no	no	0	0	0	0	0	0	0	0	0	0	0	0	0	0	0	0	0	0	0	0	0	0	0	0	0	0
Definitions, methodological and statistical issues for phase 3 clinical trials in chronic myeloid leukemia: a proposal by the European LeukemiaNet	Guilhot, J., Baccarani, M., Clark, R. E., Cervantes, F., Guilhot, F., Hochhaus, A., Kulikov, S., Mayer, J., Petzer, A. L., Rosti, G., Rousselot, P., Saglio, G., Saussele, S., Simonsson, B., Steegmann, J. L., Zaritskey, A. and Hehlmann, R.	2012	Definitions, methodological and statistical issues for phase 3 clinical trials in chronic myeloid leukemia: a proposal by the European LeukemiaNet	No	no	na	no	no	yes	no	no	no	no	no	no	no	no	no	no	yes	no	no	no	0	0	0	0	0	0	0	0	0	0	0	0	0	0	0	0	0	0	0	0	0	0	0	0	0	0
A new standardized format for reporting hearing outcome in clinical trials	Gurgel, R. K., Jackler, R. K., Dobie, R. A. and Popelka, G. R.	2012	A new standardized format for reporting hearing outcome in clinical trials	No	no	na	yes	no	yes	no	no	no	no	no	no	no	no	no	no	yes	no	no	no	0	0	0	0	0	0	0	0	0	0	0	0	0	0	0	0	0	0	0	0	0	0	0	0	0	0
A consensus approach toward the standardization of back pain definitions for use in prevalence studies	Dionne, C. E., Dunn, K. M., Croft, P. R., Nachemson, A. L., Buchbinder, R., Walker, B. F., Wyatt, M., Cassidy, J. D., Rossignol, M., Leboeuf-Yde, C., Hartvigsen, J., Leino-Arjas, P., Latza, U., Reis, S., Gil Del Real, M. T., Kovacs, F. M., Oberg, B., Cedr	2008	A consensus approach toward the standardization of back pain definitions for use in prevalence studies	DOLBaPP	no	na	yes	no	no	yes	no	no	no	no	no	yes	no	no	no	no	no	no	yes	0	0	0	0	0	0	0	0	0	0	0	0	0	0	0	0	0	0	0	0	0	0	0	0	0	0
A proposed taxonomy of terms to guide the clinical trial recruitment process	Hagen, N. A., Wu, J. S. and Stiles, C. R.	2010	A proposed taxonomy of terms to guide the clinical trial recruitment process	No	no	na	yes	no	yes	no	no	no	no	no	no	no	no	no	no	yes	no	no	yes	0	0	0	0	0	0	0	0	0	0	0	0	0	0	0	0	0	0	0	0	0	0	0	0	0	0
Minimum data elements for research reports on CFS	Jason, L. A., Unger, E. R., Dimitrakoff, J. D., Fagin, A. P., Houghton, M., Cook, D. B., Marshall, G. D., Jr., Klimas, N. and Snell, C.	2012	Minimum data elements for research reports on CFS	No	no	na	yes	no	no	yes	no	no	no	no	no	yes	no	no	no	no	no	no	no	1	0	0	0	0	0	0	0	0	0	0	0	0	0	0	0	0	0	0	0	0	0	0	0	0	0
Reporting standards for angiographic evaluation and endovascular treatment of cerebral arteriovenous malformations	Jayaraman, M. V., Meyers, P. M., Derdeyn, C. P., Fraser, J. F., Hirsch, J. A., Hussain, M. S., Blackham, K. A., Eskey, C. J., Jensen, M. E., Moran, C. J., Prestigiacomo, C. J., Rasmussen, P. A. and McDougall, C. G.	2012	Reporting standards for angiographic evaluation and endovascular treatment of cerebral arteriovenous malformations	No	no	na	yes	no	yes	no	no	yes	no	no	no	no	no	no	no	yes	no	no	no	0	1	0	0	0	0	0	0	0	0	0	0	0	0	0	0	0	0	0	0	0	0	0	0	0	0
How to report low-level laser therapy (LLLT)/photomedicine dose and beam parameters in clinical and laboratory studies	Jenkins, P. A. and Carroll, J. D.	2011	How to report low-level laser therapy (LLLT)/photomedicine dose and beam parameters in clinical and laboratory studies	No	no	na	yes	no	yes	no	no	no	no	no	no	no	no	no	no	yes	no	no	no	0	0	0	0	0	0	0	0	0	0	0	0	0	0	0	0	0	0	0	0	0	0	0	0	0	0
Common data elements for posttraumatic stress disorder research	Kaloupek, D. G., Chard, K. M., Freed, M. C., Peterson, A. L., Riggs, D. S., Stein, M. B. and Tuma, F.	2010	Common data elements for posttraumatic stress disorder research	No	no	na	yes	no	no	no	no	no	no	no	no	no	no	no	no	no	yes	no	no	1	0	1	1	0	0	0	0	0	0	0	0	0	0	0	0	0	0	0	0	0	0	0	0	0	0
American College of Medical Genetics standards and guidelines for interpretation and reporting of postnatal constitutional copy number variants	Kearney, H. M., Thorland, E. C., Brown, K. K., Quintero-Rivera, F. and South, S. T.	2011	American College of Medical Genetics standards and guidelines for interpretation and reporting of postnatal constitutional copy number variants	No	no	na	no	no	no	no	no	no	no	no	no	no	no	no	no	no	yes	no	no	0	0	0	0	0	0	0	0	0	0	0	0	0	0	0	0	0	0	0	0	0	0	0	0	0	0
Completeness of reporting of radiation therapy planning, dose, and delivery in veterinary radiation oncology manuscripts from 2005 to 2010	Keyerleber, M. A., McEntee, M. C., Farrelly, J. and Podgorsak, M.	2012	Completeness of reporting of radiation therapy planning, dose, and delivery in veterinary radiation oncology manuscripts from 2005 to 2010	No	no	na	yes	no	yes	no	no	no	no	no	no	no	no	no	no	yes	no	no	yes	0	0	0	0	0	0	0	0	0	0	0	0	0	0	0	0	0	0	0	0	0	0	0	0	0	0
Criteria for Reporting the Development and Evaluation of Complex Interventions in healthcare: revised guideline (CReDECI 2)	Möhler, Ralph, Köpke, Sascha and Meyer, Gabriele %J Trials	2015	Criteria for Reporting the Development and Evaluation of Complex Interventions in healthcare: revised guideline (CReDECI 2)	CReDECI 2	no	na	yes	no	yes	no	no	no	no	no	no	no	no	no	no	yes	no	no	yes	0	0	0	0	0	0	0	0	0	0	0	0	0	0	0	0	0	0	0	0	0	0	0	0	0	0
Transparent Reporting of a multivariable prediction model for Individual Prognosis or Diagnosis (TRIPOD): explanation and elaboration	Moons, K. G., Altman, D. G., Reitsma, J. B., Ioannidis, J. P., Macaskill, P., Steyerberg, E. W., Vickers, A. J., Ransohoff, D. F. and Collins, G. S.	2015	ransparent reporting of a multivariable prediction model for individual prognosis or diagnosis (TRIPOD): The TRIPOD statement	TRIPOD	no	na	yes	no	no	yes	no	no	yes	no	no	no	no	no	no	no	no	no	no	0	0	0	0	0	0	0	0	0	0	0	0	0	0	0	0	0	0	0	0	0	0	0	0	0	0
Preferred reporting items for systematic review and meta-analysis protocols (PRISMA-P) 2015 statement	Moher, D., Shamseer, L., Clarke, M., Ghersi, D., Liberati, A., Petticrew, M., Shekelle, P. and Stewart, L. A.	2015	Preferred Reporting Items for Systematic Review and Meta-Analysis Protocols (PRISMA-P) 2015 statement	PRISMA-P	yes	PRISMA	yes	no	no	no	yes	yes	no	no	no	no	no	no	no	no	no	no	no	0	0	0	0	0	0	0	0	0	0	0	0	0	0	0	0	0	0	0	0	0	0	0	0	0	0
Reporting guidance for violence risk assessment predictive validity studies: the RAGEE Statement	Singh, J. P., Yang, S. and Mulvey, E. P.	2015	Reporting guidance for violence risk assessment predictive validity studies: the RAGEE Statement	RAGEE	no	na	yes	no	no	yes	no	no	yes	no	no	no	no	no	no	no	no	no	yes	1	1	0	0	0	0	0	0	0	0	0	0	0	0	0	0	0	0	0	0	0	0	0	0	0	0
Standards for reporting qualitative research: a synthesis of recommendations	O'Brien, B. C., Harris, I. B., Beckman, T. J., Reed, D. A. and Cook, D. A.	2014	Standards for reporting qualitative research: a synthesis of recommendations	SRQR	no	na	yes	no	no	no	no	no	no	no	no	yes	no	no	no	no	no	no	yes	0	0	0	0	0	0	0	0	0	0	0	0	0	0	0	0	0	0	0	0	0	0	0	0	0	0
A systematic review of systematic reviews and meta-analyses of animal experiments with guidelines for reporting	Peters, J. L., Sutton, A. J., Jones, D. R., Rushton, L. and Abrams, K. R.	2006	A systematic review of systematic reviews and meta-analyses of animal experiments with guidelines for reporting	No	no	na	yes	no	no	no	yes	no	no	no	no	no	yes	no	no	no	no	no	yes	2	0	0	0	0	0	0	0	0	0	0	0	0	0	0	0	0	0	0	0	0	0	0	0	0	0
Systematic reviews and meta-analysis of preclinical studies: why perform them and how to appraise them critically	Sena, Emily S., Currie, Gillian L., McCann, Sarah K., Macleod, Malcolm R. and Howells, David W.	2014	Systematic reviews and meta-analysis of preclinical studies: why perform them and how to appraise them critically	No	no	na	yes	no	no	no	yes	no	no	no	no	no	yes	no	no	no	no	no	no	0	0	0	0	0	0	0	0	0	0	0	0	0	0	0	0	0	0	0	0	0	0	0	0	0	0
Guidelines for reporting case studies on extracorporeal treatments in poisonings: methodology	Lavergne, V., Ouellet, G., Bouchard, J., Galvao, T., Kielstein, J. T., Roberts, D. M., Kanji, S., Mowry, J. B., Calello, D. P., Hoffman, R. S., Gosselin, S., Nolin, T. D., Goldfarb, D. S., Burdmann, E. A., Dargan, P. I., Decker, B. S., Hoegberg, L. C., Ma	2014	Guidelines for reporting case studies on extracorporeal treatments in poisonings: methodology	No	no	na	yes	no	no	yes	no	no	no	no	no	no	no	no	no	no	no	no	yes	0	1	0	0	0	0	0	0	0	0	0	0	0	0	0	0	0	0	0	0	0	0	0	0	0	0
Reporting standards for studies of diagnostic test accuracy in dementia: The STARDdem Initiative	Noel-Storr, A. H., McCleery, J. M., Richard, E., Ritchie, C. W., Flicker, L., Cullum, S. J., Davis, D., Quinn, T. J., Hyde, C., Rutjes, A. W., Smailagic, N., Marcus, S., Black, S., Blennow, K., Brayne, C., Fiorivanti, M., Johnson, J. K., Kopke, S., Schnei	2014	Reporting standards for studies of diagnostic test accuracy in dementia: The STARDdem Initiative.	STARDdem	yes	STARD	yes	no	no	yes	no	no	yes	no	no	no	no	no	no	no	no	no	yes	2	0	0	0	0	0	0	0	0	0	0	0	0	0	0	0	0	0	0	0	0	0	0	0	0	0
Strengthening the Reporting of Molecular Epidemiology for Infectious Diseases (STROME-ID): an extension of the STROBE statement	Field, N., Cohen, T., Struelens, M. J., Palm, D., Cookson, B., Glynn, J. R., Gallo, V., Ramsay, M., Sonnenberg, P., Maccannell, D., Charlett, A., Egger, M., Green, J., Vineis, P. and Abubakar, I.	2014	Strengthening the reporting of molecular epidemiology for infectious diseases (STROME-ID): an extension of the STROBE statement	STROME-ID	yes	STROBE	yes	no	no	yes	no	no	no	no	no	no	no	no	no	no	no	no	no	0	0	0	0	0	0	0	0	0	0	0	0	0	0	0	0	0	0	0	0	0	0	0	0	0	0
Better reporting of interventions: template for intervention description and replication (TIDieR) checklist and guide	Hoffmann, T. C., Glasziou, P. P., Boutron, I., Milne, R., Perera, R., Moher, D., Altman, D. G., Barbour, V., Macdonald, H., Johnston, M., Lamb, S. E., Dixon-Woods, M., McCulloch, P., Wyatt, J. C., Chan, A. W. and Michie, S.	2014	Better reporting of interventions: template for intervention description and replication (TIDieR) checklist and guide	TIDieR	yes	CONSORT, SPIRIT	yes	no	no	yes	yes	yes	no	no	no	no	no	no	no	yes	no	no	no	0	0	0	0	0	0	0	0	0	0	0	0	0	0	0	0	0	0	0	0	0	0	0	0	0	0
Launch of a checklist for reporting longitudinal observational drug studies in rheumatology: a EULAR extension of STROBE guidelines based on experience from biologics registries	Zavada, J., Dixon, W. G. and Askling, J.	2014	Launch of a checklist for reporting longitudinal observational drug studies in rheumatology: a EULAR extension of STROBE guidelines based on experience from biologics registries		yes	STROBE	yes	no	no	yes	no	no	no	no	no	no	no	no	no	no	no	no	no	0	0	0	0	0	0	0	0	0	0	0	0	0	0	0	0	0	0	0	0	0	0	0	0	0	0
Better reporting of harms in randomized trials: an extension of the CONSORT statement	Ioannidis, J. P., Evans, S. J., Gotzsche, P. C., O'Neill, R. T., Altman, D. G., Schulz, K. and Moher, D.	2004	Better reporting of harms in randomized trials: an extension of the CONSORT Statement	CONSORT Harms	yes	CONSORT	yes	no	yes	no	no	no	no	no	no	no	no	no	no	yes	no	no	no	0	0	0	0	0	0	0	0	0	0	0	0	0	0	0	0	0	0	0	0	0	0	0	0	0	0
The CARE guidelines: consensus-based clinical case reporting guideline development	Gagnier, J. J., Riley, D., Altman, D. G., Moher, D., Sox, H. and Kienle, G.	2013	The CARE Guidelines: Consensus-based Clinical Case Reporting Guideline Development	CARE	no	na	yes	no	no	no	no	no	no	yes	no	no	no	no	no	no	no	no	yes	0	1	0	0	0	0	0	0	0	0	0	0	0	0	0	0	0	0	0	0	0	0	0	0	0	0
Documenting clinical and laboratory images in publications: the CLIP principles	Lang, T. A., Talerico, C. and Siontis, G. C. M.	2012	Documenting Clinical and Laboratory Images in Publications: The CLIP Principles	CLIP Principles	no	na	yes	no	no	no	no	no	no	no	no	no	no	no	no	no	yes	no	no	0	0	0	0	0	0	0	0	0	0	0	0	0	0	0	0	0	0	0	0	0	0	0	0	0	0
ICMJE: Uniform Format for Disclosure of Competing Interests in ICMJE Journals.		2010	ICMJE: Uniform Format for Disclosure of Competing Interests in ICMJE Journals	No	no	na	yes	no	no	no	no	no	no	no	no	no	no	no	no	no	yes	no	no	0	0	0	0	0	0	0	0	0	0	0	0	0	0	0	0	0	0	0	0	0	0	0	0	0	0
Selection and presentation of imaging figures in the medical literature	Siontis, G. C., Patsopoulos, N. A., Vlahos, A. P. and Ioannidis, J. P.	2010	Selection and presentation of imaging figures in the medical literature	No	no	na	yes	no	no	no	no	no	no	no	no	no	no	no	no	no	yes	no	yes	0	0	0	0	0	0	0	0	0	0	0	0	0	0	0	0	0	0	0	0	0	0	0	0	0	0
Neuroimaging standards for research into small vessel disease and its contribution to ageing and neurodegeneration	Wardlaw, J. M., Smith, E. E., Biessels, G. J., Cordonnier, C., Fazekas, F., Frayne, R., Lindley, R. I., O'Brien, J. T., Barkhof, F., Benavente, O. R., Black, S. E., Brayne, C., Breteler, M., Chabriat, H., Decarli, C., de Leeuw, F. E., Doubal, F., Duering,	2013	Neuroimaging standards for research into small vessel disease and its contribution to ageing and neurodegeneration	STRIVE	no	na	yes	no	yes	yes	no	no	no	no	no	no	no	no	no	yes	no	no	no	0	0	0	0	0	0	0	0	0	0	0	0	0	0	0	0	0	0	0	0	0	0	0	0	0	0
Finding What Works in Health Care: Standards for Systematic Reviews. Chapter 5 - Standards for Reporting Systematic Reviews	Institute of Medicine Committee on Standards for Systematic Reviews of Comparative Effectiveness, Research	2011	Finding What Works in Health Care: Standards for Systematic Reviews. Chapter 5 – Standards for Reporting Systematic Reviews	No	no	na	yes	no	no	no	yes	no	no	no	no	no	no	no	no	no	no	no	no	0	0	0	0	0	0	0	0	0	0	0	0	0	0	0	0	0	0	0	0	0	0	0	0	0	0
Systematic Reviews. CRD's guidance for undertaking reviews in health care		2009	Systematic Reviews. CRD’s guidance for undertaking reviews in health care	No	no	na	yes	no	no	no	yes	yes	no	no	no	no	no	no	no	no	no	no	no	0	1	0	0	0	0	0	0	0	0	0	0	0	0	0	0	0	0	0	0	0	0	0	0	0	0
The HuGENet™ HuGE Review Handbook, version 1.0	Little, J. and Higgins, J.P.T.	2006	The HuGENet™ HuGE Review Handbook, version 1.0. Guidelines for systematic review and meta-analysis of gene disease association studies	No	no	na	yes	no	no	no	yes	no	no	no	no	no	no	no	no	no	no	no	no	0	0	0	0	0	0	0	0	0	0	0	0	0	0	0	0	0	0	0	0	0	0	0	0	0	0
Cochrane Handbook for Systematic Reviews of Interventions Version 5.1.0	Higgins, J.P.T. and Green, S.	2011	Cochrane Handbook for Systematic Reviews of Interventions Version 5.1.0	No	no	na	yes	no	no	no	yes	no	no	no	no	no	no	no	no	no	no	no	no	1	0	0	0	0	0	0	0	0	0	0	0	0	0	0	0	0	0	0	0	0	0	0	0	0	0
Writing for Publication in Veterinary Medicine. A Practical Guide for Researchers and Clinicians	Christopher, M.M. and Young, K.M.	2011	Writing for Publication in Veterinary Medicine. A Practical Guide for Researchers and Clinicians	No	no	na	yes	no	no	no	no	no	no	no	no	no	no	no	no	no	yes	no	no	1	0	0	0	0	0	0	0	0	0	0	0	0	0	0	0	0	0	0	0	0	0	0	0	0	0
Collaborative Approach to Meta Analysis and Review of Animal Data from Experimental Studies (CAMARADES), Ensuring transparency and minimization of methodologic bias in preclinical pain research: PPRECISE considerations		2016	Ensuring transparency and minimization of methodologic bias in preclinical pain research: PPRECISE considerations	No	no	na	yes	no	no	no	yes	no	no	no	no	no	yes	no	no	no	no	no	no	1	0	0	0	0	0	0	0	0	0	0	0	0	0	0	0	0	0	0	0	0	0	0	0	0	0
Publication of population data for forensic purposes	Carracedo, A., Butler, J. M., Gusmao, L., Parson, W., Roewer, L. and Schneider, P. M.	2010	Publication of population data for forensic purposes	No	no	na	yes	no	no	no	no	no	no	no	no	no	no	no	no	no	yes	no	no	0	0	0	0	0	0	0	0	0	0	0	0	0	0	0	0	0	0	0	0	0	0	0	0	0	0
Publication of population data of linearly inherited DNA markers in the International Journal of Legal Medicine	Parson, W. and Roewer, L.	2010	Publication of population data of linearly inherited DNA markers in the International Journal of Legal Medicine	NA	no	na	no	no	no	no	no	no	no	no	no	no	no	no	no	no	yes	no	no	0	0	0	0	0	0	0	0	0	0	0	0	0	0	0	0	0	0	0	0	0	0	0	0	0	0
Proposed definitions and criteria for reporting time frame, outcome, and complications for clinical orthopedic studies in veterinary medicine	Cook, J. L., Evans, R., Conzemius, M. G., Lascelles, B. D., McIlwraith, C. W., Pozzi, A., Clegg, P., Innes, J., Schulz, K., Houlton, J., Fortier, L., Cross, A. R., Hayashi, K., Kapatkin, A., Brown, D. C. and Stewart, A.	2010	Proposed definitions and criteria for reporting time frame, outcome, and complications for clinical orthopedic studies in veterinary medicine	NA	no	na	no	no	no	no	no	no	no	no	no	no	no	no	no	no	yes	no	no	0	0	0	0	0	0	0	0	0	0	0	0	0	0	0	0	0	0	0	0	0	0	0	0	0	0
Recommended guidelines for the conduct and evaluation of prognostic studies in veterinary oncology	Webster, J. D., Dennis, M. M., Dervisis, N., Heller, J., Bacon, N. J., Bergman, P. J., Bienzle, D., Cassali, G., Castagnaro, M., Cullen, J., Esplin, D. G., Pena, L., Goldschmidt, M. H., Hahn, K. A., Henry, C. J., Hellmen, E., Kamstock, D., Kirpensteijn, J	2011	Recommended guidelines for the conduct and evaluation of prognostic studies in veterinary oncology	NA	no	na	yes	no	no	no	no	no	no	no	no	no	no	no	no	no	yes	no	no	0	0	0	0	0	0	0	0	0	0	0	0	0	0	0	0	0	0	0	0	0	0	0	0	0	0
Update of the stroke therapy academic industry roundtable preclinical recommendations	Fisher, M., Feuerstein, G., Howells, D. W., Hurn, P. D., Kent, T. A., Savitz, S. I. and Lo, E. H.	2009	Update of the stroke therapy academic industry roundtable preclinical recommendations	NA	yes	STAIR	yes	no	no	no	no	no	no	no	no	no	yes	no	no	no	no	no	no	0	0	0	0	0	0	0	0	0	0	0	0	0	0	0	0	0	0	0	0	0	0	1	1	0	0
Good laboratory practice: preventing introduction of bias at the bench	Macleod, M. R., Fisher, M., O'Collins, V., Sena, E. S., Dirnagl, U., Bath, P. M., Buchan, A., van der Worp, H. B., Traystman, R., Minematsu, K., Donnan, G. A. and Howells, D. W.	2009	Good laboratory practice: preventing introduction of bias at the bench	NA	no	na	no	no	no	no	no	no	no	no	no	no	yes	no	no	no	no	no	no	0	0	0	0	0	0	0	0	0	0	0	0	0	0	0	0	0	0	0	0	0	0	0	0	0	0
Consensus-based reporting standards for diagnostic test accuracy studies for paratuberculosis in ruminants	Gardner, I. A., Nielsen, S. S., Whittington, R. J., Collins, M. T., Bakker, D., Harris, B., Sreevatsan, S., Lombard, J. E., Sweeney, R., Smith, D. R., Gavalchin, J. and Eda, S.	2011	Consensus-based reporting standards for diagnostic test accuracy studies for paratuberculosis in ruminants	STRADAS-paraTB	yes	STARD	yes	yes	no	no	no	no	yes	no	no	no	no	no	no	no	no	no	no	1	0	0	0	0	0	0	0	0	0	0	0	0	0	0	0	0	0	0	0	0	0	0	0	0	0
A gold standard publication checklist to improve the quality of animal studies, to fully integrate the Three Rs, and to make systematic reviews more feasible	Hooijmans, C. R., Leenaars, M. and Ritskes-Hoitinga, M.	2010	A gold standard publication checklist to improve the quality of animal studies, to fully integrate the Three Rs, and to make systematic reviews more feasible	GSPC	no	na	yes	no	no	no	no	no	no	no	no	no	yes	no	no	no	no	no	yes	1	0	0	0	0	0	0	0	0	0	0	0	0	0	0	0	0	0	0	0	0	0	0	0	0	0
Improving bioscience research reporting: the ARRIVE guidelines for reporting animal research	Kilkenny, C., Browne, W. J., Cuthill, I. C., Emerson, M. and Altman, D. G.	2010	Improving bioscience research reporting: the ARRIVE guidelines for reporting animal research	ARRIVE	no	na	yes	no	no	no	no	no	no	no	no	no	yes	no	no	no	no	no	no	1	0	0	0	0	0	0	0	0	0	0	0	0	0	0	0	0	0	0	0	0	0	0	0	0	0
International Society for Medical Publication Professionals Code of Ethics	ISMPP	2010	International Society for Medical Publication Professionals Code of Ethics	NA	no	na	yes	no	no	no	no	no	no	no	no	no	no	no	no	no	yes	no	no	0	0	0	0	0	0	0	0	0	0	0	0	0	0	0	0	0	0	0	0	0	0	0	0	0	0
Proposed best practice for statisticians in the reporting and publication of pharmaceutical industry-sponsored clinical trials	Matcham, J., Julious, S., Pyke, S., O'Kelly, M., Todd, S., Seldrup, J. and Day, S.	2011	Proposed best practice for statisticians in the reporting and publication of pharmaceutical industry-sponsored clinical trials	NA	no	na	yes	no	yes	no	no	no	no	no	no	no	no	no	no	yes	no	no	no	0	0	0	0	0	0	0	0	0	0	0	0	0	0	0	0	0	0	0	0	0	0	0	0	0	0
What should be done to tackle ghostwriting in the medical literature?	Gøtzsche, Peter C., Kassirer, Jerome P., Woolley, Karen L., Wager, Elizabeth, Jacobs, Adam, Gertel, Art and Hamilton, Cindy	2009	What should be done to tackle ghostwriting in the medical literature?	NA	no	na	yes	no	no	no	no	no	no	no	no	no	no	no	no	no	yes	no	no	0	0	0	0	0	0	0	0	0	0	0	0	0	0	0	0	0	0	0	0	0	0	0	0	0	0
Electrodermal activity at acupoints: literature review and recommendations for reporting clinical trials	Colbert, A. P., Spaulding, K., Larsen, A., Ahn, A. C. and Cutro, J. A.	2011	Electrodermal activity at acupoints: literature review and recommendations for reporting clinical trials	NA	no	na	yes	no	yes	no	no	no	no	no	no	no	no	no	no	yes	no	no	yes	0	0	0	0	0	0	0	0	0	0	0	0	0	0	0	0	0	0	0	0	0	0	0	0	0	0
A systematic review to determine best practice reporting guidelines for AFO interventions in studies involving children with cerebral palsy	Ridgewell, E., Dobson, F., Bach, T. and Baker, R.	2010	A systematic review to determine best practice reporting guidelines for AFO interventions in studies involving children with cerebral palsy	NA	no	na	yes	no	no	no	no	no	no	no	no	no	no	no	no	no	yes	no	yes	0	0	0	0	0	0	0	0	0	0	0	0	0	0	0	0	0	0	0	0	0	0	0	0	0	0
EANM Dosimetry Committee guidance document: good practice of clinical dosimetry reporting	Lassmann, M., Chiesa, C., Flux, G. and Bardies, M.	2011	EANM Dosimetry Committee guidance document: good practice of clinical dosimetry reporting	NA	no	na	yes	no	no	no	no	no	no	no	no	no	no	no	no	no	yes	no	no	0	0	0	0	0	0	0	0	0	0	0	0	0	0	0	0	0	0	0	0	0	0	0	0	0	0
ASAS recommendations for collecting, analysing and reporting NSAID intake in clinical trials/epidemiological studies in axial spondyloarthritis	Dougados, M., Simon, P., Braun, J., Burgos-Vargas, R., Maksymowych, W. P., Sieper, J. and van der Heijde, D.	2011	ASAS recommendations for collecting, analysing and reporting NSAID intake in clinical trials/epidemiological studies in axial spondyloarthritis	NA	no	na	yes	no	yes	no	no	no	no	no	no	no	no	no	no	yes	no	no	yes	0	0	0	0	0	0	0	0	0	0	0	0	0	0	0	0	0	0	0	0	0	0	0	0	0	0
Standardization of data analysis and reporting of results from the International Spinal Cord Injury Core Data Set	DeVivo, M. J., Biering-Sorensen, F., New, P. and Chen, Y.	2011	Standardization of data analysis and reporting of results from the International Spinal Cord Injury Core Data Set	NA	no	na	no	no	no	no	no	no	no	no	no	no	no	no	no	no	yes	no	yes	0	0	0	0	0	0	0	0	0	0	0	0	0	0	0	0	0	0	0	0	0	0	0	0	0	0
Risk of recurrent venous thromboembolism after stopping treatment in cohort studies: recommendation for acceptable rates and standardized reporting	Kearon, C., Iorio, A. and Palareti, G.	2010	Risk of recurrent venous thromboembolism after stopping treatment in cohort studies: recommendation for acceptable rates and standardized reporting	NA	no	na	yes	no	no	yes	no	no	no	no	no	no	no	no	no	no	no	no	no	0	1	0	0	0	0	0	0	0	0	0	0	0	0	0	0	0	0	0	0	0	0	0	0	0	0
The importance of uniform venous terminology in reports on varicose veins	Vasquez, M. A. and Munschauer, C. E.	2010	The importance of uniform venous terminology in reports on varicose veins	NA	no	na	yes	no	no	no	no	no	no	no	no	no	no	no	no	no	yes	no	no	0	0	0	0	0	0	0	0	0	0	0	0	0	0	0	0	0	0	0	0	0	0	0	0	0	0
Recommendations for reporting perioperative transoesophageal echo studies	Feneck, R., Kneeshaw, J., Fox, K., Bettex, D., Erb, J., Flaschkampf, F., Guarracino, F., Ranucci, M., Seeberger, M., Sloth, E., Tschernich, H., Wouters, P. and Zamorano, J.	2010	Recommendations for reporting perioperative transoesophageal echo studies	NA	no	na	yes	no	no	no	no	no	no	no	no	no	no	no	no	no	yes	no	no	0	0	0	0	0	0	0	0	0	0	0	0	0	0	0	0	0	0	0	0	0	0	0	0	0	0
Guidelines for reporting an fMRI study	Poldrack, R. A., Fletcher, P. C., Henson, R. N., Worsley, K. J., Brett, M. and Nichols, T. E.	2008	Guidelines for reporting an fMRI study	NA	no	na	yes	no	no	no	no	no	no	no	no	no	no	no	no	no	yes	no	no	0	0	1	1	0	0	0	0	0	0	0	0	0	0	0	0	0	0	0	0	0	0	0	0	0	0
Society for Cardiovascular Magnetic Resonance guidelines for reporting cardiovascular magnetic resonance examinations	Hundley, W. G., Bluemke, D., Bogaert, J. G., Friedrich, M. G., Higgins, C. B., Lawson, M. A., McConnell, M. V., Raman, S. V., van Rossum, A. C., Flamm, S., Kramer, C. M., Nagel, E. and Neubauer, S.	2009	Society for Cardiovascular Magnetic Resonance guidelines for reporting cardiovascular magnetic resonance examinations	NA	no	na	yes	no	no	no	no	no	no	no	no	no	no	no	no	no	yes	no	no	0	1	0	0	0	0	0	0	0	0	0	0	0	0	0	0	0	0	0	0	0	0	0	0	0	0
Criteria for evaluation of novel markers of cardiovascular risk: a scientific statement from the American Heart Association	Hlatky, M. A., Greenland, P., Arnett, D. K., Ballantyne, C. M., Criqui, M. H., Elkind, M. S., Go, A. S., Harrell, F. E., Jr., Hong, Y., Howard, B. V., Howard, V. J., Hsue, P. Y., Kramer, C. M., McConnell, J. P., Normand, S. L., O'Donnell, C. J., Smith, S.	2009	Criteria for evaluation of novel markers of cardiovascular risk: a scientific statement from the American Heart Association	NA	no	na	yes	no	no	yes	no	no	no	no	no	no	no	no	no	no	no	no	no	0	0	0	0	0	0	0	0	0	0	0	0	0	0	0	0	0	0	0	0	0	0	0	0	0	0
American Society of Transplantation recommendations for screening, monitoring and reporting of infectious complications in immunosuppression trials in recipients of organ transplantation	Humar, A. and Michaels, M.	2006	American Society of Transplantation recommendations for screening, monitoring and reporting of infectious complications in immunosuppression trials in recipients of organ transplantation	NA	no	na	no	no	yes	no	no	no	no	no	no	no	no	no	no	yes	no	no	no	0	0	0	0	0	0	0	0	0	0	0	0	0	0	0	0	0	0	0	0	0	0	0	0	0	0
Research reporting standards for radioembolization of hepatic malignancies	Salem, R., Lewandowski, R. J., Gates, V. L., Nutting, C. W., Murthy, R., Rose, S. C., Soulen, M. C., Geschwind, J. F., Kulik, L., Kim, Y. H., Spreafico, C., Maccauro, M., Bester, L., Brown, D. B., Ryu, R. K., Sze, D. Y., Rilling, W. S., Sato, K. T., Sangr	2011	Research reporting standards for radioembolization of hepatic malignancies	NA	no	na	yes	no	no	no	no	no	no	no	no	no	no	no	no	no	yes	no	no	0	0	0	0	0	0	0	0	0	0	0	0	0	0	0	0	0	0	0	0	0	0	0	0	0	0
Research reporting standards for image-guided ablation of bone and soft tissue tumors	Callstrom, M. R., York, J. D., Gaba, R. C., Gemmete, J. J., Gervais, D. A., Millward, S. F., Brown, D. B., Dupuy, D., Goldberg, S. N., Kundu, S., Rose, S. C., Thomas, J. J. and Cardella, J. F.	2009	Research reporting standards for image-guided ablation of bone and soft tissue tumors	NA	no	na	yes	no	no	no	no	no	no	no	no	no	no	no	no	no	yes	no	no	0	0	0	0	0	0	0	0	0	0	0	0	0	0	0	0	0	0	0	0	0	0	0	0	0	0
EANM procedure guidelines for brain neurotransmission SPECT using (123)I-labelled dopamine transporter ligands, version 2	Darcourt, J., Booij, J., Tatsch, K., Varrone, A., Vander Borght, T., Kapucu, O. L., Nagren, K., Nobili, F., Walker, Z. and Van Laere, K.	2010	EANM procedure guidelines for brain neurotransmission SPECT using (123)I-labelled dopamine transporter ligands, version 2	NA	no	na	yes	no	no	no	no	no	no	no	no	no	no	no	no	no	yes	no	no	0	0	0	0	0	0	0	0	0	0	0	0	0	0	0	0	0	0	0	0	0	0	0	0	0	0
Transcatheter therapy for hepatic malignancy: standardization of terminology and reporting criteria	Brown, D. B., Gould, J. E., Gervais, D. A., Goldberg, S. N., Murthy, R., Millward, S. F., Rilling, W. S., Geschwind, J. F., Salem, R., Vedantham, S., Cardella, J. F. and Soulen, M. C.	2009	Transcatheter therapy for hepatic malignancy: standardization of terminology and reporting criteria	NA	no	na	no	no	no	no	no	no	no	no	no	no	no	no	no	no	yes	no	no	0	0	0	0	0	0	0	0	0	0	0	0	0	0	0	0	0	0	0	0	0	0	0	0	0	0
Reporting standards for percutaneous thermal ablation of renal cell carcinoma	Clark, T. W., Millward, S. F., Gervais, D. A., Goldberg, S. N., Grassi, C. J., Kinney, T. B., Phillips, D. A., Sacks, D. and Cardella, J. F.	2009	Reporting standards for percutaneous thermal ablation of renal cell carcinoma	NA	no	na	yes	no	no	no	no	no	no	no	no	no	no	no	no	no	yes	no	no	1	0	0	0	0	0	0	0	0	0	0	0	0	0	0	0	0	0	0	0	0	0	0	0	0	0
Research reporting standards for percutaneous vertebral augmentation	Radvany, M. G., Murphy, K. J., Millward, S. F., Barr, J. D., Clark, T. W., Halin, N. J., Kinney, T. B., Kundu, S., Sacks, D., Wallace, M. J. and Cardella, J. F.	2009	Research reporting standards for percutaneous vertebral augmentation	NA	no	na	yes	no	no	no	no	no	no	no	no	no	no	no	no	no	yes	no	no	0	0	0	0	0	0	0	0	0	0	0	0	0	0	0	0	0	0	0	0	0	0	0	0	0	0
Reporting standards for percutaneous interventions in dialysis access	Gray, R. J., Sacks, D., Martin, L. G. and Trerotola, S. O.	2003	Percutaneous interventions for permanent hemodialysis access	NA	no	na	yes	no	no	no	no	no	no	no	no	no	no	no	no	no	yes	no	no	0	0	0	0	0	0	0	0	0	0	0	0	0	0	0	0	0	0	0	0	0	0	0	0	0	0
Reporting standards for clinical evaluation of new peripheral arterial revascularization devices	Sacks, D., Marinelli, D. L., Martin, L. G. and Spies, J. B.	2003	Clinical evaluation of new peripheral arterial revascularization devices	NA	no	na	yes	no	no	no	no	no	no	no	no	no	no	no	no	no	yes	no	no	0	0	0	0	0	0	0	0	0	0	0	0	0	0	0	0	0	0	0	0	0	0	0	0	0	0
Guidelines for the reporting of renal artery revascularization in clinical trials. American Heart Association	Rundback, J. H., Sacks, D., Kent, K. C., Cooper, C., Jones, D., Murphy, T., Rosenfield, K., White, C., Bettmann, M., Cortell, S., Puschett, J., Clair, D. and Cole, P.	2002	Guidelines for the reporting of renal artery revascularization in clinical trials. American Heart Association	NA	no	na	no	no	yes	no	no	no	no	no	no	no	no	no	no	yes	no	no	no	0	0	0	0	0	0	0	0	0	0	0	0	0	0	0	0	0	0	0	0	0	0	0	0	0	0
Reporting standards for carotid interventions from the Society for Vascular Surgery	Timaran, C. H., McKinsey, J. F., Schneider, P. A. and Littooy, F.	2011	Reporting standards for carotid interventions from the Society for Vascular Surgery	NA	no	na	yes	no	no	no	no	no	no	no	no	no	no	no	no	no	yes	no	no	0	0	0	0	0	0	0	0	0	0	0	0	0	0	0	0	0	0	0	0	0	0	0	0	0	0
Reporting standards for carotid artery angioplasty and stent placement	Higashida, R. T., Meyers, P. M., Phatouros, C. C., Connors, J. J., 3rd, Barr, J. D. and Sacks, D.	2004	Reporting standards for carotid artery angioplasty and stent placement	NA	no	na	yes	no	yes	no	no	no	no	no	no	no	no	no	no	yes	no	no	no	0	0	0	0	0	0	0	0	0	0	0	0	0	0	0	0	0	0	0	0	0	0	0	0	0	0
Standardized definitions and clinical endpoints in carotid artery and supra-aortic trunk revascularization trials	Nedeltchev, K., Pattynama, P. M., Biaminoo, G., Diehm, N., Jaff, M. R., Hopkins, L. N., Ramee, S., van Sambeek, M., Talen, A., Vermassen, F. and Cremonesi, A.	2010	Standardized definitions and clinical endpoints in carotid artery and supra-aortic trunk revascularization trials	NA	no	na	no	no	yes	no	no	no	no	no	no	no	no	no	no	yes	no	no	no	0	0	0	0	0	0	0	0	0	0	0	0	0	0	0	0	0	0	0	0	0	0	0	0	0	0
Setting the standards for reporting ruptured abdominal aortic aneurysm	Soong, C. V., Dasari, B. V., Loan, W., Hannon, R., Lee, B., Lau, L. and Thompson, M.	2010	Setting the standards for reporting ruptured abdominal aortic aneurysm	NA	no	na	no	no	no	no	no	no	no	no	no	no	no	no	no	no	yes	no	no	0	0	0	0	0	0	0	0	0	0	0	0	0	0	0	0	0	0	0	0	0	0	0	0	0	0
Endovascular repair compared with operative repair of traumatic rupture of the thoracic aorta: a nonsystematic review and a plea for trauma-specific reporting guidelines	Karmy-Jones, R., Ferrigno, L., Teso, D., Long, W. B., 3rd and Shackford, S.	2011	Endovascular repair compared with operative repair of traumatic rupture of the thoracic aorta: a nonsystematic review and a plea for trauma-specific reporting guidelines	NA	no	na	yes	no	no	no	no	no	no	no	no	no	no	no	no	no	yes	no	yes	0	1	0	0	0	0	0	0	0	0	0	0	0	0	0	0	0	0	0	0	0	0	0	0	0	0
Reporting standards for thoracic endovascular aortic repair (TEVAR)	Fillinger, M. F., Greenberg, R. K., McKinsey, J. F. and Chaikof, E. L.	2010	Reporting standards for thoracic endovascular aortic repair	TEVAR	no	na	yes	no	no	no	no	no	no	no	no	no	no	no	no	no	yes	no	no	0	0	0	0	0	0	0	0	0	0	0	0	0	0	0	0	0	0	0	0	0	0	0	0	0	0
Research reporting standards for endovascular treatment of pelvic venous insufficiency	Black, C. M., Thorpe, K., Venrbux, A., Kim, H. S., Millward, S. F., Clark, T. W., Kundu, S., Martin, L. G., Sacks, D., York, J. and Cardella, J. F.	2010	Research reporting standards for endovascular treatment of pelvic venous insufficiency	NA	no	na	yes	no	no	no	no	no	no	no	no	no	no	no	no	no	yes	no	no	0	0	0	0	0	0	0	0	0	0	0	0	0	0	0	0	0	0	0	0	0	0	0	0	0	0
Reporting standards for endovascular treatment of pulmonary embolism	Banovac, F., Buckley, D. C., Kuo, W. T., Lough, D. M., Martin, L. G., Millward, S. F., Clark, T. W., Kundu, S., Rajan, D. K., Sacks, D. and Cardella, J. F.	2010	Reporting standards for endovascular treatment of pulmonary embolism	NA	no	na	yes	no	yes	no	no	no	no	no	no	no	no	no	no	yes	no	no	no	0	0	0	0	0	0	0	0	0	0	0	0	0	0	0	0	0	0	0	0	0	0	0	0	0	0
Reporting standards for endovascular repair of saccular intracranial cerebral aneurysms	Meyers, P. M., Schumacher, H. C., Higashida, R. T., Derdeyn, C. P., Nesbit, G. M., Sacks, D., Wechsler, L. R., Bederson, J. B., Lavine, S. D. and Rasmussen, P.	2009	Reporting standards for endovascular repair of saccular intracranial cerebral aneurysms	NA	no	na	no	no	yes	yes	no	no	no	no	no	no	no	no	no	yes	no	no	no	0	0	0	0	0	0	0	0	0	0	0	0	0	0	0	0	0	0	0	0	0	0	0	0	0	0
Trial design and reporting standards for intra-arterial cerebral thrombolysis for acute ischemic stroke	Higashida, R. T., Furlan, A. J., Roberts, H., Tomsick, T., Connors, B., Barr, J., Dillon, W., Warach, S., Broderick, J., Tilley, B. and Sacks, D.	2003	Trial design and reporting standards for intra-arterial cerebral thrombolysis for acute ischemic stroke	NA	no	na	yes	no	yes	no	no	no	no	no	no	no	no	no	no	yes	no	no	no	0	1	0	0	0	0	0	0	0	0	0	0	0	0	0	0	0	0	0	0	0	0	0	0	0	0
Target registration and target positioning errors in computer-assisted neurosurgery: proposal for a standardized reporting of error assessment	Widmann, G., Stoffner, R., Sieb, M. and Bale, R.	2009	Target registration and target positioning errors in computer-assisted neurosurgery: proposal for a standardized reporting of error assessment	NA	no	na	yes	no	no	no	no	no	no	no	no	no	no	no	no	no	yes	no	yes	0	0	0	0	0	0	0	0	0	0	0	0	0	0	0	0	0	0	0	0	0	0	0	0	0	0
Recommended guidelines for reporting on emergency medical dispatch when conducting research in emergency medicine: the Utstein style	Castren, M., Karlsten, R., Lippert, F., Christensen, E. F., Bovim, E., Kvam, A. M., Robertson-Steel, I., Overton, J., Kraft, T., Engerstrom, L. and Garcia-Castrill Riego, L.	2008	Recommended guidelines for reporting on emergency medical dispatch when conducting research in emergency medicine: the Utstein style	NA	no	na	yes	no	no	no	no	no	no	no	no	no	no	no	no	no	yes	no	no	0	0	0	0	0	0	0	0	0	0	0	0	0	0	0	0	0	0	0	0	0	0	0	0	0	0
Recommended guidelines for reviewing, reporting, and conducting research on post-resuscitation care: the Utstein style	Langhelle, A., Nolan, J., Herlitz, J., Castren, M., Wenzel, V., Soreide, E., Engdahl, J. and Steen, P. A.	2005	Recommended guidelines for reviewing, reporting, and conducting research on post-resuscitation care: the Utstein style	NA	no	na	yes	no	no	no	no	no	no	no	no	no	no	no	no	no	yes	no	no	0	0	0	0	0	0	0	0	0	0	0	0	0	0	0	0	0	0	0	0	0	0	0	0	0	0
Utstein-style guidelines for uniform reporting of laboratory CPR research. A statement for healthcare professionals from a task force of the American Heart Association, the American College of Emergency Physicians, the American College of Cardiology, the	Idris, A. H., Becker, L. B., Ornato, J. P., Hedges, J. R., Bircher, N. G., Chandra, N. C., Cummins, R. O., Dick, W., Ebmeyer, U., Halperin, H. R., Hazinski, M. F., Kerber, R. E., Kern, K. B., Safar, P., Steen, P. A., Swindle, M. M., Tsitlik, J. E., von Pl	1996	Utstein-style guidelines for uniform reporting of laboratory CPR research. A statement for healthcare professionals from a task force of the American Heart Association, the American College of Emergency Physicians, the American College of Cardiology, the	NA	no	na	yes	no	no	no	no	no	no	no	no	no	yes	no	no	no	no	no	no	0	1	0	0	0	0	0	0	0	0	0	0	0	0	0	0	0	0	0	0	0	0	0	0	0	0
Recommendations for uniform reporting of data following major trauma--the Utstein style. A report of a working party of the International Trauma Anaesthesia and Critical Care Society (ITACCS)	Dick, W. F. and Baskett, P. J.	1999	Recommendations for uniform reporting of data following major trauma--the Utstein style. A report of a working party of the International Trauma Anaesthesia and Critical Care Society (ITACCS)	NA	no	na	yes	no	no	no	no	no	no	no	no	no	no	no	no	no	yes	no	no	0	0	0	0	0	0	0	0	0	0	0	0	0	0	0	0	0	0	0	0	0	0	0	0	0	0
Recommended guidelines for reviewing, reporting, and conducting research on in-hospital resuscitation: the in-hospital 'Utstein style'. A statement for healthcare professionals from the American Heart Association, the European Resuscitation Council, the H	Cummins, R. O., Chamberlain, D., Hazinski, M. F., Nadkarni, V., Kloeck, W., Kramer, E., Becker, L., Robertson, C., Koster, R., Zaritsky, A., Bossaert, L., Ornato, J. P., Callanan, V., Allen, M., Steen, P., Connolly, B., Sanders, A., Idris, A. and Cobbe, S	1997	Recommended guidelines for reviewing, reporting, and conducting research on in-hospital resuscitation: the in-hospital 'Utstein style'. A statement for healthcare professionals from the American Heart Association, the European Resuscitation Council, the H	NA	no	na	yes	no	no	no	no	no	no	no	no	no	no	no	no	no	yes	no	no	0	1	1	1	0	0	0	0	0	0	0	0	0	0	0	0	0	0	0	0	0	0	0	0	0	0
Standardization of uveitis nomenclature for reporting clinical data. Results of the First International Workshop	Jabs, D. A., Nussenblatt, R. B. and Rosenbaum, J. T.	2005	Standardization of uveitis nomenclature for reporting clinical data. Results of the First International Workshop	NA	no	na	no	no	no	no	no	no	no	no	no	no	no	no	no	no	yes	no	no	0	0	0	0	0	0	0	0	0	0	0	0	0	0	0	0	0	0	0	0	0	0	0	0	0	0
EACTS/ESCVS best practice guidelines for reporting treatment results in the thoracic aorta	Turina, M. I., Shennib, H., Dunning, J., Cheng, D., Martin, J., Muneretto, C., Schueler, S., von Segesser, L. and Sergeant, P. T.	2009	EACTS/ESCVS best practice guidelines for reporting treatment results in the thoracic aorta	NA	no	na	no	no	no	no	no	no	no	no	no	no	no	no	no	no	yes	no	no	0	0	0	0	0	0	0	0	0	0	0	0	0	0	0	0	0	0	0	0	0	0	0	0	0	0
Consensus statement: Defining minimal criteria for reporting the systemic inflammatory response to cardiopulmonary bypass	Landis, R. C., Arrowsmith, J. E., Baker, R. A., de Somer, F., Dobkowski, W. B., Fisher, G., Jonas, R. A., Likosky, D. S., Murkin, J. M., Poullis, M., Stump, D. A. and Verrier, E. D.	2008	Consensus statement: Defining minimal criteria for reporting the systemic inflammatory response to cardiopulmonary bypass	NA	no	na	yes	no	no	no	no	no	no	no	no	no	no	no	no	no	yes	no	no	0	0	0	0	0	0	0	0	0	0	0	0	0	0	0	0	0	0	0	0	0	0	0	0	0	0
Guidelines for reporting data and outcomes for the surgical treatment of atrial fibrillation	Shemin, R. J., Cox, J. L., Gillinov, A. M., Blackstone, E. H. and Bridges, C. R.	2007	Guidelines for reporting data and outcomes for the surgical treatment of atrial fibrillation	NA	no	na	yes	no	no	no	no	no	no	no	no	no	no	no	no	no	yes	no	no	0	1	0	0	0	0	0	0	0	0	0	0	0	0	0	0	0	0	0	0	0	1	0	0	0	0
Recommendations for reporting morbid events after heart valve surgery	Horstkotte, D., Lengyel, M., Mistiaen, W. P., Piper, C. and Voller, H.	2005	Recommendations for reporting morbid events after heart valve surgery	NA	no	na	no	no	no	no	no	no	no	no	no	no	no	no	no	no	yes	no	no	0	0	0	0	0	0	0	0	0	0	0	0	0	0	0	0	0	0	0	0	0	0	0	0	0	0
Standards for reporting results of refractive surgery	Rosa, N.	2001	Standards for reporting results of refractive surgery	NA	no	na	no	no	no	no	no	no	no	no	no	no	no	no	no	no	yes	no	no	0	0	0	0	0	0	0	0	0	0	0	0	0	0	0	0	0	0	0	0	0	0	0	0	0	0
Quality of study methods in individual- and group-level HIV intervention research: critical reporting elements	Flores, S. A. and Crepaz, N.	2004	Quality of study methods in individual- and group-level HIV intervention research: critical reporting elements	NA	no	na	yes	no	no	no	no	no	no	no	no	no	no	no	no	no	yes	no	yes	0	0	0	0	0	0	0	0	0	0	0	0	0	0	0	0	0	0	0	0	0	0	0	0	0	0
Quality of reporting in evaluations of surgical treatment of trigeminal neuralgia: recommendations for future reports	Zakrzewska, J. M. and Lopez, B. C.	2003	Quality of reporting in evaluations of surgical treatment of trigeminal neuralgia: recommendations for future reports	NA	no	na	yes	no	no	no	no	no	no	no	no	no	no	no	no	no	yes	no	yes	1	0	0	0	0	0	0	0	0	0	0	0	0	0	0	0	0	0	0	0	0	0	0	0	0	0
Guidelines for reporting case series of tumours of the colon and rectum	Rubino, M. and Pragnell, M.	1999	Guidelines for reporting case series of tumours of the colon and rectum	NA	no	na	yes	no	no	yes	no	no	no	no	no	no	no	no	no	no	no	no	no	0	0	0	0	0	0	0	0	0	0	0	0	0	0	0	0	0	0	0	0	0	0	0	0	0	0
Guidance on reporting ultrasound exposure conditions for bio-effects studies	ter Haar, G., Shaw, A., Pye, S., Ward, B., Bottomley, F., Nolan, R. and Coady, A. M.	2011	Guidance on reporting ultrasound exposure conditions for bio-effects studies	NA	no	na	no	no	no	no	no	no	no	no	no	no	no	no	no	no	yes	no	no	0	0	0	0	0	0	0	0	0	0	0	0	0	0	0	0	0	0	0	0	0	0	0	0	0	0
American College of Cardiology Clinical Expert Consensus Document on Standards for Acquisition, Measurement and Reporting of Intravascular Ultrasound Studies (IVUS). A report of the American College of Cardiology Task Force on Clinical Expert Consensus Do	Mintz, G. S., Nissen, S. E., Anderson, W. D., Bailey, S. R., Erbel, R., Fitzgerald, P. J., Pinto, F. J., Rosenfield, K., Siegel, R. J., Tuzcu, E. M. and Yock, P. G.	2001	American College of Cardiology Clinical Expert Consensus Document on Standards for Acquisition, Measurement and Reporting of Intravascular Ultrasound Studies (IVUS). A report of the American College of Cardiology Task Force on Clinical Expert Consensus Do	NA	no	na	yes	no	no	no	no	no	no	no	no	no	no	no	no	no	yes	no	no	0	0	0	0	0	0	0	0	0	0	0	0	0	0	0	0	0	0	0	0	0	0	0	0	0	0
Standardized reporting of bleeding complications for clinical investigations in acute coronary syndromes: a proposal from the academic bleeding consensus (ABC) multidisciplinary working group	Rao, S. V., Eikelboom, J., Steg, P. G., Lincoff, A. M., Weintraub, W. S., Bassand, J. P., Rao, A. K., Gibson, C. M., Petersen, J. L., Mehran, R., Manoukian, S. V., Charnigo, R., Lee, K. L., Moscucci, M. and Harrington, R. A.	2009	Standardized reporting of bleeding complications for clinical investigations in acute coronary syndromes: a proposal from the academic bleeding consensus (ABC) multidisciplinary working group	NA	no	na	yes	no	yes	no	no	no	no	no	no	no	no	no	no	yes	no	no	no	0	0	0	0	0	0	0	0	0	0	0	0	0	0	0	0	0	0	0	0	0	0	0	0	0	0
Standardized reporting guidelines for studies evaluating risk stratification of ED patients with potential acute coronary syndromes	Hollander, J. E., Blomkalns, A. L., Brogan, G. X., Diercks, D. B., Field, J. M., Garvey, J. L., Gibler, W. B., Henry, T. D., Hoekstra, J. W., Holroyd, B. R., Hong, Y., Kirk, J. D., O'Neil, B. J. and Jackson, R. E.	2004	Standardized reporting guidelines for studies evaluating risk stratification of ED patients with potential acute coronary syndromes	NA	no	na	yes	no	no	no	no	no	no	no	no	no	no	no	no	no	yes	no	no	1	0	0	0	0	0	1	2	0	0	0	0	0	0	0	0	0	0	0	0	0	0	0	0	0	0
Calibration methods used in cancer simulation models and suggested reporting guidelines	Stout, N. K., Knudsen, A. B., Kong, C. Y., McMahon, P. M. and Gazelle, G. S.	2009	Calibration methods used in cancer simulation models and suggested reporting guidelines	NA	no	na	yes	no	no	no	no	no	no	no	no	no	no	no	no	no	yes	no	yes	0	0	0	0	0	0	0	0	0	0	0	0	0	0	0	0	0	0	0	0	0	0	0	0	0	0
Preschool vision screening: what should we be detecting and how should we report it? Uniform guidelines for reporting results of preschool vision screening studies	Donahue, S. P., Arnold, R. W. and Ruben, J. B.	2003	Preschool vision screening: what should we be detecting and how should we report it? Uniform guidelines for reporting results of preschool vision screening studies	NA	no	na	yes	no	no	no	no	no	no	no	no	no	no	no	no	no	yes	no	no	0	0	0	0	0	0	0	0	0	0	0	0	0	0	0	0	0	0	0	0	0	0	0	0	0	0
The lessons of QUANTEC: recommendations for reporting and gathering data on dose-volume dependencies of treatment outcome	Jackson, A., Marks, L. B., Bentzen, S. M., Eisbruch, A., Yorke, E. D., Ten Haken, R. K., Constine, L. S. and Deasy, J. O.	2010	The lessons of QUANTEC: recommendations for reporting and gathering data on dose-volume dependencies of treatment outcome	NA	no	na	no	no	no	no	no	no	no	no	no	no	no	no	no	no	yes	no	no	0	0	0	0	0	0	0	0	0	0	0	0	0	0	0	0	0	0	0	0	0	0	0	0	0	0
A reporting guideline for clinical platelet transfusion studies from the BEST Collaborative	Meyer, E., Delaney, M., Lin, Y., Morris, A., Pavenski, K., Tinmouth, A., Murphy, M., Slichter, S. J., Heddle, N. and Dumont, L. J.	2013	A reporting guideline for clinical platelet transfusion studies from the BEST Collaborative	NA	no	na	yes	no	yes	no	no	no	no	no	no	no	no	no	no	yes	no	no	yes	0	0	0	0	0	0	0	0	0	0	0	0	0	0	0	0	0	0	0	0	0	0	0	0	0	0
Clinical trials focusing on cancer pain educational interventions: core components to include during planning and reporting	Stiles, C. R., Biondo, P. D., Cummings, G. and Hagen, N. A.	2010	Clinical trials focusing on cancer pain educational interventions: core components to include during planning and reporting	NA	no	na	no	no	yes	no	no	no	no	no	no	no	no	no	no	yes	no	no	yes	0	0	0	0	0	0	0	0	0	0	0	0	0	0	0	0	0	0	0	0	0	0	0	0	0	0
Reporting disease activity in clinical trials of patients with rheumatoid arthritis: EULAR/ACR collaborative recommendations	Aletaha, D., Landewe, R., Karonitsch, T., Bathon, J., Boers, M., Bombardier, C., Bombardieri, S., Choi, H., Combe, B., Dougados, M., Emery, P., Gomez-Reino, J., Keystone, E., Koch, G., Kvien, T. K., Martin-Mola, E., Matucci-Cerinic, M., Michaud, K., O'Del	2008	Reporting disease activity in clinical trials of patients with rheumatoid arthritis: EULAR/ACR collaborative recommendations	NA	no	na	yes	no	yes	no	no	no	no	no	no	no	no	no	no	yes	no	no	no	0	0	0	0	0	0	0	0	0	0	0	0	0	0	0	0	0	0	0	0	0	0	0	0	0	0
Exercise therapy and low back pain: insights and proposals to improve the design, conduct, and reporting of clinical trials	Helmhout, P. H., Staal, J. B., Maher, C. G., Petersen, T., Rainville, J. and Shaw, W. S.	2008	Exercise therapy and low back pain: insights and proposals to improve the design, conduct, and reporting of clinical trials	NA	no	na	no	no	yes	no	no	no	no	no	no	no	no	no	no	yes	no	no	no	0	0	0	0	0	0	0	0	0	0	0	0	0	0	0	0	0	0	0	0	0	0	0	0	0	0
Eligibility and outcomes reporting guidelines for clinical trials for patients in the state of a rising prostate-specific antigen: recommendations from the Prostate-Specific Antigen Working Group	Scher, H. I., Eisenberger, M., D'Amico, A. V., Halabi, S., Small, E. J., Morris, M., Kattan, M. W., Roach, M., Kantoff, P., Pienta, K. J., Carducci, M. A., Agus, D., Slovin, S. F., Heller, G., Kelly, W. K., Lange, P. H., Petrylak, D., Berg, W., Higano, C.	2004	Eligibility and outcomes reporting guidelines for clinical trials for patients in the state of a rising prostate-specific antigen: recommendations from the Prostate-Specific Antigen Working Group	NA	no	na	yes	no	yes	no	no	no	no	no	no	no	no	no	no	yes	no	no	no	0	0	0	0	0	0	3	0	0	0	0	0	0	0	0	0	0	0	0	0	0	0	0	0	0	0
Consensus guidelines for the conduct and reporting of clinical trials in systemic light-chain amyloidosis	Comenzo, R. L., Reece, D., Palladini, G., Seldin, D., Sanchorawala, V., Landau, H., Falk, R., Wells, K., Solomon, A., Wechalekar, A., Zonder, J., Dispenzieri, A., Gertz, M., Streicher, H., Skinner, M., Kyle, R. A. and Merlini, G.	2012	Consensus guidelines for the conduct and reporting of clinical trials in systemic light-chain amyloidosis	NA	no	na	no	no	yes	no	no	no	no	no	no	no	no	no	no	yes	no	no	no	0	0	0	0	0	0	0	0	0	0	0	0	0	0	0	0	0	0	0	0	0	0	0	0	0	0
Diagnosis and management of acute myeloid leukemia in adults: recommendations from an international expert panel, on behalf of the European LeukemiaNet	Dohner, H., Estey, E. H., Amadori, S., Appelbaum, F. R., Buchner, T., Burnett, A. K., Dombret, H., Fenaux, P., Grimwade, D., Larson, R. A., Lo-Coco, F., Naoe, T., Niederwieser, D., Ossenkoppele, G. J., Sanz, M. A., Sierra, J., Tallman, M. S., Lowenberg, B	2010	Diagnosis and management of acute myeloid leukemia in adults: recommendations from an international expert panel, on behalf of the European LeukemiaNet	NA	no	na	no	no	yes	no	no	no	no	no	no	no	no	no	no	yes	no	no	no	0	0	0	0	0	0	0	0	0	0	0	0	0	0	0	0	0	0	0	0	0	0	0	0	0	0
Revised recommendations of the International Working Group for Diagnosis, Standardization of Response Criteria, Treatment Outcomes, and Reporting Standards for Therapeutic Trials in Acute Myeloid Leukemia	Cheson, B. D., Bennett, J. M., Kopecky, K. J., Buchner, T., Willman, C. L., Estey, E. H., Schiffer, C. A., Doehner, H., Tallman, M. S., Lister, T. A., Lo-Coco, F., Willemze, R., Biondi, A., Hiddemann, W., Larson, R. A., Lowenberg, B., Sanz, M. A., Head, D	2003	Revised recommendations of the International Working Group for Diagnosis, Standardization of Response Criteria, Treatment Outcomes, and Reporting Standards for Therapeutic Trials in Acute Myeloid Leukemia	NA	no	na	no	no	yes	no	no	no	no	no	no	no	no	no	no	yes	no	no	no	0	0	0	0	0	0	0	0	0	0	0	0	0	0	0	0	0	0	0	0	0	0	0	0	0	0
Methodological challenges when using actigraphy in research	Berger, A. M., Wielgus, K. K., Young-McCaughan, S., Fischer, P., Farr, L. and Lee, K. A.	2008	Methodological challenges when using actigraphy in research	NA	no	na	yes	no	no	no	no	no	no	no	no	no	no	no	no	no	yes	no	no	0	0	0	0	0	0	0	0	0	0	0	0	0	0	0	0	0	0	0	0	0	0	0	0	0	0
First draft of the STROBE checklist of items to be included when reporting observational studies in conference abstracts	.	2007	First draft of the STROBE checklist of items to be included when reporting observational studies in conference abstracts	STROBE for conference abstracts	yes	STROBE	yes	no	no	yes	no	no	no	no	no	no	no	no	no	no	no	no	no	0	0	0	0	0	0	0	0	0	0	0	0	0	0	0	0	0	0	0	0	0	0	0	0	0	0
World Association of Medical Editors (WAME) Editorial Policy and Publication Ethics Committees. Conflict of Interest in Peer-Reviewed Medical Journals	Fletcher, R. and Ferris, L.	2009	World Association of Medical Editors (WAME) Editorial Policy and Publication Ethics Committees. Conflict of Interest in Peer-Reviewed Medical Journals	NA	no	na	yes	no	no	no	no	no	no	no	no	no	no	no	no	no	yes	no	no	0	0	0	0	0	0	0	0	0	0	0	0	0	0	0	0	0	0	0	0	0	0	0	0	0	0
Financial Conflicts of Interest Checklist 2010 for clinical research studies	Rochon, P. A., Hoey, J., Chan, A. W., Ferris, L. E., Lexchin, J., Kalkar, S. R., Sekeres, M., Wu, W., Van Laethem, M., Gruneir, A., Maskalyk, J., Streiner, D. L., Gold, J., Taback, N. and Moher, D.	2010	Financial Conflicts of Interest Checklist 2010 for clinical research studies	NA	no	na	yes	yes	yes	no	no	no	no	no	no	no	no	no	no	yes	no	no	no	0	0	0	0	0	0	0	0	0	0	0	0	0	0	0	0	0	0	0	0	0	0	0	0	0	0
Professional medical associations and their relationships with industry: a proposal for controlling conflict of interest	Rothman, D. J., McDonald, W. J., Berkowitz, C. D., Chimonas, S. C., DeAngelis, C. D., Hale, R. W., Nissen, S. E., Osborn, J. E., Scully, J. H., Jr., Thomson, G. E. and Wofsy, D.	2009	Professional medical associations and their relationships with industry: a proposal for controlling conflict of interest	NA	no	na	no	no	no	no	no	no	no	no	no	no	no	no	no	no	yes	no	no	0	0	0	0	0	0	0	0	0	0	0	0	0	0	0	0	0	0	0	0	0	0	0	0	0	0
How to formulate research recommendations	Brown, P., Brunnhuber, K., Chalkidou, K., Chalmers, I., Clarke, M., Fenton, M., Forbes, C., Glanville, J., Hicks, N. J., Moody, J., Twaddle, S., Timimi, H. and Young, P.	2006	How to formulate research recommendations	NA	no	na	yes	no	no	no	no	no	no	no	no	no	no	no	no	no	no	no	no	3	0	1	1	0	0	1	1	0	0	0	0	0	0	0	0	0	0	0	0	0	0	0	0	0	0
Suggestions for Improving the Reporting of Clinical Research: The Role of Narrative	Schriger, David L.	2005	Suggestions for Improving the Reporting of Clinical Research: The Role of Narrative	NA	no	na	no	no	yes	yes	no	no	yes	no	no	no	no	no	no	yes	no	no	no	0	0	0	0	0	0	0	0	0	0	0	0	0	0	0	0	0	0	0	0	0	0	0	0	0	0
The case for structuring the discussion of scientific papers	Docherty, M. and Smith, R.	1999	The case for structuring the discussion of scientific papers	NA	no	na	yes	no	no	no	no	no	no	no	no	no	no	no	no	no	yes	no	no	0	0	0	0	0	0	0	0	0	0	0	0	0	0	0	0	0	0	0	0	0	0	0	0	0	0
More medical journals should inform their contributors about three key principles of graph construction	Puhan, Milo A., ter Riet, Gerben, Eichler, Klaus, Steurer, Johann and Bachmann, Lucas M.	2006	More medical journals should inform their contributors about three key principles of graph construction	NA	no	na	yes	no	no	no	no	no	no	no	no	no	no	no	no	no	yes	no	no	0	0	0	0	0	0	0	0	0	0	0	0	0	0	0	0	0	0	0	0	0	0	0	0	0	0
Figures in clinical trial reports: current practice & scope for improvement	Pocock, S. J., Travison, T. G. and Wruck, L. M.	2007	Figures in clinical trial reports: current practice & scope for improvement	NA	no	na	yes	no	yes	no	no	no	no	no	no	no	no	no	no	yes	no	no	yes	0	0	0	0	0	0	0	0	0	0	0	0	0	0	0	0	0	0	0	0	0	0	0	0	0	0
Recommendations for the assessment and reporting of multivariable logistic regression in transplantation literature	Kalil, A. C., Mattei, J., Florescu, D. F., Sun, J. and Kalil, R. S.	2010	Recommendations for the assessment and reporting of multivariable logistic regression in transplantation literature	NA	no	na	yes	no	no	no	no	no	no	no	no	no	no	no	no	no	yes	no	yes	0	0	0	0	0	0	0	0	0	0	0	0	0	0	0	0	0	0	0	0	0	0	0	0	0	0
Reporting results of latent growth modeling and multilevel modeling analyses: some recommendations for rehabilitation psychology	Jackson, D. L.	2010	Reporting results of latent growth modeling and multilevel modeling analyses: some recommendations for rehabilitation psychology	NA	no	na	yes	no	no	yes	no	no	no	no	no	no	no	no	no	no	no	no	no	0	0	0	0	0	0	0	0	0	0	0	0	0	0	0	0	0	0	0	0	0	0	0	0	0	0
Multiple imputation for missing data in epidemiological and clinical research: potential and pitfalls	Sterne, J. A., White, I. R., Carlin, J. B., Spratt, M., Royston, P., Kenward, M. G., Wood, A. M. and Carpenter, J. R.	2009	Multiple imputation for missing data in epidemiological and clinical research: potential and pitfalls	NA	no	na	yes	no	no	no	no	no	no	no	no	no	no	no	no	no	yes	no	no	0	0	0	0	0	0	0	0	0	0	0	0	0	0	0	0	0	0	0	0	0	0	0	0	0	0
Assessing and reporting heterogeneity in treatment effects in clinical trials: a proposal	Kent, D. M., Rothwell, P. M., Ioannidis, J. P., Altman, D. G. and Hayward, R. A.	2010	Assessing and reporting heterogeneity in treatment effects in clinical trials: a proposal	NA	no	na	yes	no	yes	no	no	no	no	no	no	no	no	no	no	yes	no	no	no	0	0	0	0	0	0	0	0	0	0	0	0	0	0	0	0	0	0	0	0	0	0	0	0	0	0
Statistics in medicine--reporting of subgroup analyses in clinical trials	Wang, R., Lagakos, S. W., Ware, J. H., Hunter, D. J. and Drazen, J. M.	2007	Statistics in medicine--reporting of subgroup analyses in clinical trials	NA	no	na	yes	no	yes	no	no	no	no	no	no	no	no	no	no	yes	no	no	no	0	0	0	0	0	0	0	0	0	0	0	0	0	0	0	0	0	0	0	0	0	0	0	0	0	0
Seven items were identified for inclusion when reporting a Bayesian analysis of a clinical study	Sung, L., Hayden, J., Greenberg, M. L., Koren, G., Feldman, B. M. and Tomlinson, G. A.	2005	Seven items were identified for inclusion when reporting a Bayesian analysis of a clinical study	ROBUST	no	na	yes	no	no	no	no	no	no	no	no	no	no	no	no	no	yes	no	yes	0	0	0	0	0	0	0	0	0	0	0	0	0	0	0	0	0	0	0	0	0	0	0	0	0	0
Bayesian methods in health technology assessment: a review	Spiegelhalter, D. J., Myles, J. P., Jones, D. R. and Abrams, K. R.	2000	Bayesian methods in health technology assessment: a review	BayesWatch	no	na	yes	no	no	no	yes	no	no	no	no	no	no	no	no	no	no	no	no	0	0	0	0	0	0	0	0	0	0	0	0	0	0	0	0	0	0	0	0	0	0	0	0	0	0
Basic statistical reporting for articles published in biomedical journals: the "Statistical Analyses and Methods in the Published Literature" or the SAMPL Guidelines	Lang, T. A. and Altman, D. G.	2015	Statistical Analyses and Methods in the Published Literature guidelines	SAMPL	no	na	yes	no	no	no	no	no	no	no	no	no	no	no	no	no	yes	no	no	0	0	0	0	0	0	0	0	0	0	0	0	0	0	0	0	0	0	0	0	0	0	0	0	0	0
Establishing a knowledge trail from molecular experiments to clinical trials	Yong, M. Y., Gonzalez-Beltran, A. and Begent, R.	2011	Establishing a knowledge trail from molecular experiments to clinical trials	GIATE	no	na	no	no	yes	no	no	no	no	no	no	no	yes	no	no	yes	no	yes	no	0	0	0	0	0	0	0	0	0	0	0	0	0	0	0	0	0	0	0	0	0	0	0	0	0	0
Preparing raw clinical data for publication: guidance for journal editors, authors, and peer reviewers	Hrynaszkiewicz, I., Norton, M. L., Vickers, A. J. and Altman, D. G.	2010	Preparing raw clinical data for publication: guidance for journal editors, authors, and peer reviewers	NA	no	na	no	no	yes	yes	no	no	no	no	no	no	no	no	no	yes	no	no	no	0	0	0	0	0	0	0	0	0	0	0	0	0	0	0	0	0	0	0	0	0	0	0	0	0	0
Best Practices in the Reporting of Participatory Action Research: Embracing Both the Forest and the Trees	Smith, Laura, Rosenzweig, Lisa and Schmidt, Marjorie	2010	Best Practices in the Reporting of Participatory Action Research: Embracing Both the Forest and the Trees	NA	no	na	yes	no	no	no	no	no	no	no	no	no	no	no	no	no	yes	no	no	0	0	0	0	0	0	0	0	0	0	0	0	0	0	0	0	0	0	0	0	0	0	0	0	0	0
A comprehensive checklist for reporting the use of OSCEs	Patricio, M., Juliao, M., Fareleira, F., Young, M., Norman, G. and Vaz Carneiro, A.	2009	A comprehensive checklist for reporting the use of OSCEs	NA	no	na	yes	no	no	no	no	no	no	no	no	no	no	no	no	no	yes	no	yes	0	1	0	0	0	0	0	0	0	0	0	0	0	0	0	0	0	0	0	0	0	0	0	0	0	0
Quality of standardised patient research reports in the medical education literature: review and recommendations	Howley, L., Szauter, K., Perkowski, L., Clifton, M. and McNaughton, N.	2008	Quality of standardised patient research reports in the medical education literature: review and recommendations	NA	no	na	yes	no	no	no	no	no	no	no	no	no	no	no	no	no	yes	no	no	0	1	0	0	0	0	0	0	0	0	0	0	0	0	0	0	0	0	0	0	0	1	0	0	0	0
Development and use of reporting guidelines for assessing the quality of validation studies of health administrative data	Benchimol, E. I., Manuel, D. G., To, T., Griffiths, A. M., Rabeneck, L. and Guttmann, A.	2011	Development and use of reporting guidelines for assessing the quality of validation studies of health administrative data	NA	no	na	yes	no	no	no	no	no	no	no	no	no	no	no	no	no	yes	no	yes	1	0	0	0	0	0	0	0	0	0	0	0	0	0	0	0	0	0	0	0	0	0	0	0	0	0
Perspective: Guidelines for reporting team-based learning activities in the medical and health sciences education literature	Haidet, P., Levine, R. E., Parmelee, D. X., Crow, S., Kennedy, F., Kelly, P. A., Perkowski, L., Michaelsen, L. and Richards, B. F.	2012	Perspective: Guidelines for reporting team-based learning activities in the medical and health sciences education literature	NA	no	na	yes	no	no	no	no	no	no	no	no	no	no	no	no	no	yes	no	no	0	0	0	0	0	0	0	0	0	0	0	0	0	0	0	0	0	0	0	0	0	0	0	0	0	0
Authors' Submission Toolkit: a practical guide to getting your research published	Chipperfield, L., Citrome, L., Clark, J., David, F. S., Enck, R., Evangelista, M., Gonzalez, J., Groves, T., Magrann, J., Mansi, B., Miller, C., Mooney, L. A., Murphy, A., Shelton, J., Walson, P. D. and Weigel, A.	2010	Authors' Submission Toolkit: a practical guide to getting your research published	NA	no	na	yes	yes	no	no	no	no	no	no	no	no	no	no	no	no	yes	no	no	0	0	0	0	0	0	0	0	0	0	0	0	0	0	0	0	0	0	0	0	0	0	0	0	0	0
Good Publication Practice for Communicating Company-Sponsored Medical Research: GPP3	Battisti, W. P., Wager, E., Baltzer, L., Bridges, D., Cairns, A., Carswell, C. I., Citrome, L., Gurr, J. A., Mooney, L. A., Moore, B. J., Pena, T., Sanes-Miller, C. H., Veitch, K., Woolley, K. L. and Yarker, Y. E.	2015	Good Publication Practice for Communicating Company-Sponsored Medical Research: GPP3	GPP3	no	na	yes	no	no	no	no	no	no	no	no	no	no	no	no	no	yes	no	no	0	0	0	0	0	0	0	0	0	0	0	0	0	0	0	0	0	0	0	0	0	0	0	0	0	0
Standardized reporting of clinical practice guidelines: a proposal from the Conference on Guideline Standardization	Shiffman, R. N., Shekelle, P., Overhage, J. M., Slutsky, J., Grimshaw, J. and Deshpande, A. M.	2003	Standardized reporting of clinical practice guidelines: a proposal from the Conference on Guideline Standardization	COGS	no	na	yes	no	no	no	no	no	no	no	yes	no	no	no	no	no	no	no	yes	0	0	0	0	0	0	0	0	0	0	0	0	0	0	0	0	0	0	0	0	0	0	0	0	0	0
A new structure for quality improvement reports	Moss, F. and Thomson, R.	2004	A new structure for quality improvement reports	NA	no	na	yes	no	no	no	no	no	no	no	no	no	no	yes	no	no	no	no	no	0	0	0	0	0	0	0	0	0	0	0	0	0	0	0	0	0	0	0	0	0	0	0	0	0	0
Guidelines for conducting and reporting economic evaluation of fall prevention strategies	Davis, J. C., Robertson, M. C., Comans, T. and Scuffham, P. A.	2011	Guidelines for conducting and reporting economic evaluation of fall prevention strategies	NA	no	na	yes	no	no	no	no	no	no	no	no	no	no	no	yes	no	no	no	no	0	0	0	0	0	0	0	0	0	0	0	0	0	0	0	0	0	0	0	0	0	0	0	0	0	0
Design, execution, interpretation, and reporting of economic evaluation studies in obstetrics	Vintzileos, A. M. and Beazoglou, T.	2004	Design, execution, interpretation, and reporting of economic evaluation studies in obstetrics	NA	no	na	yes	no	no	no	no	no	no	no	no	no	no	no	yes	no	no	no	no	0	0	0	0	0	0	0	0	0	0	0	0	0	0	0	0	0	0	0	0	0	0	0	0	0	0
Economic evaluation using decision analytical modelling: design, conduct, analysis, and reporting	Petrou, S. and Gray, A.	2011	Economic evaluation using decision analytical modelling: design, conduct, analysis, and reporting	NA	no	na	no	no	no	no	no	no	no	no	no	no	no	no	yes	no	no	no	no	0	0	0	0	0	0	0	0	0	0	0	0	0	0	0	0	0	0	0	0	0	0	0	0	0	0
Reporting format for economic evaluation. Part II: Focus on modelling studies	Nuijten, M. J., Pronk, M. H., Brorens, M. J., Hekster, Y. A., Lockefeer, J. H., de Smet, P. A., Bonsel, G. and van der Kuy, A.	1998	Reporting format for economic evaluation. Part II: Focus on modelling studies	NA	no	na	no	no	no	no	no	no	no	no	no	no	no	no	yes	no	no	no	no	0	0	0	0	0	0	0	0	0	0	0	0	0	0	0	0	0	0	0	0	0	0	0	0	0	0
Increasing the generalizability of economic evaluations: recommendations for the design, analysis, and reporting of studies	Drummond, M., Manca, A. and Sculpher, M.	2005	Increasing the generalizability of economic evaluations: recommendations for the design, analysis, and reporting of studies	NA	no	na	yes	no	no	no	no	no	no	no	no	no	no	no	yes	no	no	no	no	0	0	0	0	0	0	0	0	0	0	0	0	0	0	0	0	0	0	0	0	0	0	0	0	0	0
Good research practices for cost-effectiveness analysis alongside clinical trials: the ISPOR RCT-CEA Task Force report	Ramsey, S., Willke, R., Briggs, A., Brown, R., Buxton, M., Chawla, A., Cook, J., Glick, H., Liljas, B., Petitti, D. and Reed, S.	2005	Good research practices for cost-effectiveness analysis alongside clinical trials: the ISPOR RCT-CEA Task Force report	NA	no	na	yes	no	no	no	no	no	no	no	no	no	no	no	yes	no	no	no	no	0	0	0	0	0	0	0	0	0	0	0	0	0	0	0	0	0	0	0	0	0	0	0	0	0	0
Recommendations for Conduct, Methodological Practices, and Reporting of Cost-effectiveness Analyses: Second Panel on Cost-Effectiveness in Health and Medicine	Sanders, G. D., Neumann, P. J., Basu, A., Brock, D. W., Feeny, D., Krahn, M., Kuntz, K. M., Meltzer, D. O., Owens, D. K., Prosser, L. A., Salomon, J. A., Sculpher, M. J., Trikalinos, T. A., Russell, L. B., Siegel, J. E. and Ganiats, T. G.	2016	Recommendations for Conduct, Methodological Practices, and Reporting of Cost-effectiveness Analyses: Second Panel on Cost-Effectiveness in Health and Medicine	NA	no	na	yes	no	no	no	no	no	no	no	no	no	no	no	yes	no	no	no	yes	0	0	0	0	0	0	0	0	0	0	0	0	0	0	0	0	0	0	0	0	0	0	0	0	0	0
The quality of mixed methods studies in health services research	O'Cathain, A., Murphy, E. and Nicholl, J.	2008	The quality of mixed methods studies in health services research	GRAMMS	no	na	yes	no	no	no	no	no	no	no	no	no	no	no	no	no	no	no	yes	0	0	0	0	0	0	0	0	0	0	0	0	0	0	0	0	0	0	0	0	0	0	0	0	0	0
How to Peer Review a Qualitative Manuscript	Clark, J. P.	2003	How to Peer Review a Qualitative Manuscript	RATS	no	na	yes	no	no	no	no	no	no	no	no	yes	no	no	no	no	no	no	no	0	0	0	0	0	0	0	0	0	0	0	0	0	0	0	0	0	0	0	0	0	0	0	0	0	0
Evolving guidelines for publication of qualitative research studies in psychology and related fields	Elliott, R., Fischer, C. T. and Rennie, D. L.	1999	Evolving guidelines for publication of qualitative research studies in psychology and related fields	NA	no	na	yes	no	no	no	no	no	no	no	no	yes	no	no	no	no	no	no	no	0	0	0	0	0	0	0	0	0	0	0	0	0	0	0	0	0	0	0	0	0	0	0	0	0	0
Revealing the wood and the trees: reporting qualitative research	Blignault, I. and Ritchie, J.	2009	Revealing the wood and the trees: reporting qualitative research	NA	no	na	no	no	no	no	no	no	no	no	no	yes	no	no	no	no	no	no	no	0	0	0	0	0	0	0	0	0	0	0	0	0	0	0	0	0	0	0	0	0	0	0	0	0	0
Qualitative research: standards, challenges, and guidelines	Malterud, K.	2001	Qualitative research: standards, challenges, and guidelines	NA	no	na	yes	no	no	no	no	no	no	no	no	yes	no	no	no	no	no	no	no	0	0	0	0	0	0	0	0	0	0	0	0	0	0	0	0	0	0	0	0	0	0	0	0	0	0
RAMESES publication standards: meta-narrative reviews	Wong, G., Greenhalgh, T., Westhorp, G., Buckingham, J. and Pawson, R.	2013	RAMESES publication standards: meta-narrative reviews	RAMESES: meta-narrative reviews	no	na	yes	no	no	no	yes	no	no	no	no	no	no	no	no	no	no	no	no	0	0	0	0	0	0	0	0	0	0	0	0	0	0	0	0	0	0	0	0	0	0	0	0	0	0
RAMESES publication standards: realist syntheses	Wong, G., Greenhalgh, T., Westhorp, G., Buckingham, J. and Pawson, R.	2013	RAMESES publication standards: realist syntheses	RAMESES: realist syntheses	no	na	yes	no	no	no	yes	no	no	no	no	no	no	no	no	no	no	no	no	0	0	0	0	0	0	0	0	0	0	0	0	0	0	0	0	0	0	0	0	0	0	0	0	0	0
Meta-analysis of observational studies in epidemiology: a proposal for reporting. Meta-analysis Of Observational Studies in Epidemiology (MOOSE) group	Stroup, D. F., Berlin, J. A., Morton, S. C., Olkin, I., Williamson, G. D., Rennie, D., Moher, D., Becker, B. J., Sipe, T. A. and Thacker, S. B.	2000	Meta-analysis of observational studies in epidemiology: a proposal for reporting. Meta-analysis Of Observational Studies in Epidemiology (MOOSE) group	MOOSE	no	na	yes	no	no	no	yes	no	no	no	no	no	no	no	no	no	no	no	yes	0	0	0	0	0	0	0	0	0	0	0	0	0	0	0	0	0	0	0	0	0	0	0	0	0	0
Meta-analysis of individual participant data: rationale, conduct, and reporting	Riley, R. D., Lambert, P. C. and Abo-Zaid, G.	2010	Meta-analysis of individual participant data: rationale, conduct, and reporting	NA	no	na	yes	no	no	no	yes	no	no	no	no	no	no	no	no	no	no	no	no	0	0	0	0	0	0	0	0	0	0	0	0	0	0	0	0	0	0	0	0	0	0	0	0	0	0
PRISMA-Equity 2012 extension: reporting guidelines for systematic reviews with a focus on health equity	Welch, V., Petticrew, M., Tugwell, P., Moher, D., O'Neill, J., Waters, E. and White, H.	2012	PRISMA-Equity 2012 extension: reporting guidelines for systematic reviews with a focus on health equity	PRISMA-Equity 2012 or PRISMA-E 2012	yes	PRISMA	yes	no	no	no	yes	no	no	no	no	no	no	no	no	no	no	no	yes	0	0	0	0	0	0	0	0	0	0	0	0	0	0	0	0	0	0	0	0	0	0	0	0	0	0
PRISMA for Abstracts: reporting systematic reviews in journal and conference abstracts	Beller, E. M., Glasziou, P. P., Altman, D. G., Hopewell, S., Bastian, H., Chalmers, I., Gotzsche, P. C., Lasserson, T. and Tovey, D.	2013	PRISMA for Abstracts: reporting systematic reviews in journal and conference abstracts	PRISMA for abstract	yes	PRISMA	yes	no	no	no	yes	no	no	no	no	no	no	no	no	no	no	no	no	0	0	0	0	0	0	0	0	0	0	0	0	0	0	0	0	0	0	0	0	0	0	0	0	0	0
The STARD statement for reporting diagnostic accuracy studies: application to the history and physical examination	Simel, D. L., Rennie, D. and Bossuyt, P. M.	2008	The STARD statement for reporting diagnostic accuracy studies: application to the history and physical examination	STARD	no	na	yes	no	no	no	no	no	yes	no	no	no	no	no	no	no	no	no	no	1	0	0	0	0	0	0	0	0	0	0	0	0	0	0	0	0	0	0	0	0	0	0	0	0	0
Capturing momentary, self-report data: a proposal for reporting guidelines	Stone, A. A. and Shiffman, S.	2002	Capturing momentary, self-report data: a proposal for reporting guidelines	NA	no	na	yes	no	no	yes	no	no	no	no	no	no	no	no	no	no	no	no	no	0	0	0	0	0	0	0	0	0	0	0	0	0	0	0	0	0	0	0	0	0	0	0	0	0	0
Improving the quality of Web surveys: the Checklist for Reporting Results of Internet E-Surveys (CHERRIES)	Eysenbach, G.	2004	Improving the quality of Web surveys: the Checklist for Reporting Results of Internet E-Surveys (CHERRIES)	CHERRIES	no	na	yes	no	no	yes	no	no	no	no	no	no	no	no	no	no	no	no	no	0	0	0	0	0	0	0	0	0	0	0	0	0	0	0	0	0	0	0	0	0	0	0	0	0	0
Guidelines for field surveys of the quality of medicines: a proposal	Newton, P. N., Lee, S. J., Goodman, C., Fernandez, F. M., Yeung, S., Phanouvong, S., Kaur, H., Amin, A. A., Whitty, C. J., Kokwaro, G. O., Lindegardh, N., Lukulay, P., White, L. J., Day, N. P., Green, M. D. and White, N. J.	2009	Guidelines for field surveys of the quality of medicines: a proposal	NA	no	na	yes	no	no	yes	no	no	no	no	no	no	no	no	no	no	no	no	no	0	0	0	0	0	0	0	0	0	0	0	0	0	0	0	0	0	0	0	0	0	0	0	0	0	0
A guide for the design and conduct of self-administered surveys of clinicians	Burns, K. E., Duffett, M., Kho, M. E., Meade, M. O., Adhikari, N. K., Sinuff, T. and Cook, D. J.	2008	A guide for the design and conduct of self-administered surveys of clinicians	NA	no	na	yes	no	no	yes	no	no	no	no	no	no	no	no	no	no	no	no	no	0	0	0	0	0	0	0	0	0	0	0	0	0	0	0	0	0	0	0	0	0	0	0	0	0	0
Good practice in the conduct and reporting of survey research	Kelley, K., Clark, B., Brown, V. and Sitzia, J.	2003	Good practice in the conduct and reporting of survey research	NA	no	na	yes	no	no	yes	no	no	no	no	no	no	no	no	no	no	no	no	no	0	0	0	0	0	0	0	0	0	0	0	0	0	0	0	0	0	0	0	0	0	0	0	0	0	0
Reporting genetic results in research studies: summary and recommendations of an NHLBI working group	Bookman, E. B., Langehorne, A. A., Eckfeldt, J. H., Glass, K. C., Jarvik, G. P., Klag, M., Koski, G., Motulsky, A., Wilfond, B., Manolio, T. A., Fabsitz, R. R. and Luepker, R. V.	2006	Reporting genetic results in research studies: summary and recommendations of an NHLBI working group	NA	no	na	yes	no	no	yes	no	no	no	no	no	no	no	no	no	no	no	no	no	0	0	0	0	0	0	0	0	0	0	0	0	0	0	0	0	0	0	0	0	0	0	0	0	0	0
Recommendations for biomarker identification and qualification in clinical proteomics	Mischak, H., Allmaier, G., Apweiler, R., Attwood, T., Baumann, M., Benigni, A., Bennett, S. E., Bischoff, R., Bongcam-Rudloff, E., Capasso, G., Coon, J. J., D'Haese, P., Dominiczak, A. F., Dakna, M., Dihazi, H., Ehrich, J. H., Fernandez-Llama, P., Fliser,	2010	Recommendations for biomarker identification and qualification in clinical proteomics	NA	no	na	yes	no	no	yes	no	no	no	no	no	no	no	no	no	no	no	no	no	0	1	0	0	0	0	0	0	0	0	0	0	0	0	0	0	0	0	0	0	0	0	0	0	0	0
Missing covariate data within cancer prognostic studies: a review of current reporting and proposed guidelines	Burton, A. and Altman, D. G.	2004	Missing covariate data within cancer prognostic studies: a review of current reporting and proposed guidelines	NA	no	na	yes	no	no	yes	no	no	no	no	no	no	no	no	no	no	no	no	yes	0	0	0	0	0	0	0	0	0	0	0	0	0	0	0	0	0	0	0	0	0	0	0	0	0	0
Gene expression-based prognostic signatures in lung cancer: ready for clinical use?	Subramanian, J. and Simon, R.	2010	Gene expression-based prognostic signatures in lung cancer: ready for clinical use?	NA	no	na	yes	no	no	yes	no	no	no	no	no	no	no	no	no	no	no	no	yes	0	0	0	0	0	0	0	0	0	0	0	0	0	0	0	0	0	0	0	0	0	0	0	0	0	0
Anecdotes as evidence	Aronson, Jeffrey K.	2003	Anecdotes as evidence	NA	no	na	yes	no	no	yes	no	no	no	no	no	no	no	no	no	no	no	no	no	2	0	0	0	0	0	0	0	0	0	0	0	0	0	0	0	0	0	0	0	0	0	0	0	0	0
Recommendations for reporting adverse drug reactions and adverse events of traditional Chinese medicine	Wu, T., Shang, H., Bian, Z., Zhang, J., Li, T., Li, Y. and Zhang, B.	2010	Recommendations for reporting adverse drug reactions and adverse events of traditional Chinese medicine	NA	no	na	yes	no	no	yes	no	no	no	no	no	no	no	no	no	no	no	no	no	0	3	0	0	0	0	0	0	0	0	0	0	0	0	0	0	0	0	0	0	0	0	0	0	0	0
Guidelines for submitting adverse event reports for publication	Kelly, W. N., Arellano, F. M., Barnes, J., Bergman, U., Edwards, I. R., Fernandez, A. M., Freedman, S. B., Goldsmith, D. I., Huang, K., Jones, J. K., McLeay, R., Moore, N., Stather, R. H., Trenque, T., Troutman, W. G., van Puijenbroek, E., Williams, F. an	2007	Guidelines for submitting adverse event reports for publication	NA	no	na	yes	no	no	yes	no	no	no	no	no	no	no	no	no	no	no	no	yes	1	0	0	0	0	0	0	0	0	0	0	0	0	0	0	0	0	0	0	0	0	0	0	0	0	0
Guidelines for clinical case reports in behavioral clinical psychology	Virues-Ortega, J. and Moreno-Rodriguez, R.	2008	Guidelines for clinical case reports in behavioral clinical psychology	NA	no	na	yes	no	no	yes	no	no	no	no	no	no	no	no	no	no	no	no	no	0	1	0	0	0	0	0	0	0	0	0	0	0	0	0	0	0	0	0	0	0	0	0	0	0	0
Instructions to authors for case reporting are limited: a review of a core journal list	Sorinola, Olanrewaju, Olufowobi, Olufemi, Coomarasamy, Aravinthan and Khan, Khalid S.	2004	Instructions to authors for case reporting are limited: a review of a core journal list	NA	no	na	yes	no	no	yes	no	no	no	no	no	no	no	no	no	no	no	no	yes	0	0	0	0	0	0	0	0	0	0	0	0	0	0	0	0	0	0	0	0	0	0	0	0	0	0
Reporting participation in case-control studies	Olson, S. H., Voigt, L. F., Begg, C. B. and Weiss, N. S.	2002	Reporting participation in case-control studies	NA	no	na	yes	no	no	yes	no	no	no	no	no	no	no	no	no	no	no	no	no	0	0	0	0	0	0	0	0	0	0	0	0	0	0	0	0	0	0	0	0	0	0	0	0	0	0
Conducting and reporting case series and audits--author guidelines for acupuncture in medicine	White, A.	2005	Conducting and reporting case series and audits--author guidelines for acupuncture in medicine	NA	no	na	yes	no	no	yes	no	no	no	no	no	no	no	no	no	no	no	no	no	0	0	0	0	0	0	0	0	0	0	0	0	0	0	0	0	0	0	0	0	0	0	0	0	0	0
Appropriate use and reporting of uncontrolled case series in the medical literature	Kempen, J. H.	2011	Appropriate use and reporting of uncontrolled case series in the medical literature	NA	no	na	yes	no	no	yes	no	no	no	no	no	no	no	no	no	no	no	no	no	0	0	0	0	0	0	0	0	0	0	0	0	0	0	0	0	0	0	0	0	0	0	0	0	0	0
Improving the reporting of clinical case series	Jabs, D. A.	2005	Improving the reporting of clinical case series	NA	no	na	no	no	no	yes	no	no	no	no	no	no	no	no	no	no	no	no	no	0	0	0	0	0	0	0	0	0	0	0	0	0	0	0	0	0	0	0	0	0	0	0	0	0	0
EULAR points to consider when establishing, analysing and reporting safety data of biologics registers in rheumatology	Dixon, W. G., Carmona, L., Finckh, A., Hetland, M. L., Kvien, T. K., Landewe, R., Listing, J., Nicola, P. J., Tarp, U., Zink, A. and Askling, J.	2010	EULAR points to consider when establishing, analysing and reporting safety data of biologics registers in rheumatology	NA	no	na	yes	no	no	yes	no	no	no	no	no	no	no	no	no	no	no	no	yes	0	0	0	0	0	0	0	0	0	0	0	0	0	0	0	0	0	0	0	0	0	0	0	0	0	0
Preliminary core set of domains and reporting requirements for longitudinal observational studies in rheumatology	Wolfe, F., Lassere, M., van der Heijde, D., Stucki, G., Suarez-Almazor, M., Pincus, T., Eberhardt, K., Kvien, T. K., Symmons, D., Silman, A., van Riel, P., Tugwell, P. and Boers, M.	1999	Preliminary core set of domains and reporting requirements for longitudinal observational studies in rheumatology	NA	no	na	yes	no	no	yes	no	no	no	no	no	no	no	no	no	no	no	no	no	0	0	0	0	0	0	0	0	0	0	0	0	0	0	0	0	0	0	0	0	0	0	0	0	0	0
A community standard for immunogenomic data reporting and analysis: proposal for a STrengthening the REporting of Immunogenomic Studies statement	Hollenbach, J. A., Mack, S. J., Gourraud, P. A., Single, R. M., Maiers, M., Middleton, D., Thomson, G., Marsh, S. G. and Varney, M. D.	2011	STrengthening the REporting of Immunogenomic Studies statement	STREIS	no	na	yes	no	no	yes	no	no	no	no	no	no	no	no	no	no	no	no	no	0	0	0	0	0	0	0	0	0	0	0	0	0	0	0	0	0	0	0	0	0	0	0	0	0	0
STrengthening the reporting of OBservational studies in Epidemiology-Molecular Epidemiology (STROBE-ME): an extension of the STROBE statement	Gallo, V., Egger, M., McCormack, V., Farmer, P. B., Ioannidis, J. P., Kirsch-Volders, M., Matullo, G., Phillips, D. H., Schoket, B., Stromberg, U., Vermeulen, R., Wild, C., Porta, M. and Vineis, P.	2011	STrengthening the reporting of OBservational studies in Epidemiology-Molecular Epidemiology (STROBE-ME): an extension of the STROBE statement	STROBE-ME	yes	STROBE	yes	no	no	yes	no	no	no	no	no	no	no	no	no	no	no	no	no	0	0	0	0	0	0	0	0	0	0	0	0	0	0	0	0	0	0	0	0	0	0	0	0	0	0
STrengthening the REporting of Genetic Association Studies (STREGA)--an extension of the STROBE statement	Little, J., Higgins, J. P., Ioannidis, J. P., Moher, D., Gagnon, F., von Elm, E., Khoury, M. J., Cohen, B., Davey-Smith, G., Grimshaw, J., Scheet, P., Gwinn, M., Williamson, R. E., Zou, G. Y., Hutchings, K., Johnson, C. Y., Tait, V., Wiens, M., Golding, J	2009	Reporting the results of genetic association studies	STREGA	yes	STROBE	yes	no	no	yes	no	no	no	no	no	no	no	no	no	no	no	no	yes	0	0	0	0	0	0	0	0	0	0	0	0	0	0	0	0	0	0	0	0	0	0	0	0	0	0
Guidelines for Conducting and Reporting Mixed Research in the Field of Counseling and Beyond	Leech, Nancy L. and Onwuegbuzie, Anthony J.	2010	Guidelines for Conducting and Reporting Mixed Research in the Field of Counseling and Beyond	NA	no	na	yes	no	no	yes	no	no	no	no	no	yes	no	no	no	yes	no	yes	no	0	0	0	0	0	0	0	0	0	0	0	0	0	0	0	0	0	0	0	0	0	0	0	0	0	0
Reporting experiments in homeopathic basic research (REHBaR)--a detailed guideline for authors	Stock-Schroer, B., Albrecht, H., Betti, L., Endler, P. C., Linde, K., Ludtke, R., Musial, F., van Wijk, R., Witt, C. and Baumgartner, S.	2009	Reporting experiments in homeopathic basic research (REHBaR)--a detailed guideline for authors	REHBaR	no	na	yes	no	yes	no	no	no	no	no	no	no	no	no	no	yes	no	yes	yes	0	0	0	0	0	0	0	0	0	0	0	0	0	0	0	0	0	0	0	0	0	0	0	0	0	0
Guidelines for the design, conduct and reporting of human intervention studies to evaluate the health benefits of foods	Welch, R. W., Antoine, J. M., Berta, J. L., Bub, A., de Vries, J., Guarner, F., Hasselwander, O., Hendriks, H., Jakel, M., Koletzko, B. V., Patterson, C. C., Richelle, M., Skarp, M., Theis, S., Vidry, S. and Woodside, J. V.	2011	Guidelines for the design, conduct and reporting of human intervention studies to evaluate the health benefits of foods	NA	no	na	yes	no	yes	no	no	no	no	no	no	no	no	no	no	yes	no	yes	no	0	0	0	0	0	0	0	0	0	0	0	0	0	0	0	0	0	0	0	0	0	0	0	0	0	0
Good research practices for comparative effectiveness research: defining, reporting and interpreting nonrandomized studies of treatment effects using secondary data sources: the ISPOR Good Research Practices for Retrospective Database Analysis Task Force	Berger, M. L., Mamdani, M., Atkins, D. and Johnson, M. L.	2009	Good research practices for comparative effectiveness research: defining, reporting and interpreting nonrandomized studies of treatment effects using secondary data sources: the ISPOR Good Research Practices for Retrospective Database Analysis Task Force	NA	no	na	yes	no	yes	yes	no	no	no	no	no	no	no	no	no	yes	no	yes	no	0	0	0	0	0	0	0	0	0	0	0	0	0	0	0	0	0	0	0	0	0	0	0	0	0	0
Guidelines for reporting non-randomised studies	Reeves, B. C. and Gaus, W.	2004	Guidelines for reporting non-randomised studies	NA	no	NA	yes	no	yes	no	no	no	no	no	no	no	no	no	no	yes	no	yes	no	0	1	0	0	0	0	0	0	0	0	0	0	0	0	0	0	0	0	0	0	0	0	0	0	0	0
Setting the bar in phase II trials: the use of historical data for determining "go/no go" decision for definitive phase III testing	Vickers, A. J., Ballen, V. and Scher, H. I.	2007	Setting the bar in phase II trials: the use of historical data for determining "go/no go" decision for definitive phase III testing	NA	no	na	yes	no	yes	no	no	no	no	no	no	no	no	no	no	yes	no	no	yes	0	0	0	0	0	0	0	0	0	0	0	0	0	0	0	0	0	0	0	0	0	0	0	0	0	0
GNOSIS: guidelines for neuro-oncology: standards for investigational studies--reporting of surgically based therapeutic clinical trials	Chang, S., Vogelbaum, M., Lang, F. F., Haines, S., Kunwar, S., Chiocca, E. A., Olivi, A., Quinones-Hinojosa, A., Parsa, A. and Warnick, R.	2007	GNOSIS: guidelines for neuro-oncology: standards for investigational studies--reporting of surgically based therapeutic clinical trials	GNOSIS	yes	GNOSIS	yes	no	yes	no	no	no	no	no	no	no	no	no	no	yes	no	no	no	0	0	0	0	0	0	0	0	0	0	0	0	0	0	0	0	0	0	0	0	0	0	0	0	0	0
The standard of reporting of health-related quality of life in clinical cancer trials	Lee, Christopher W. and Chi, Kim N.	2000	The standard of reporting of health-related quality of life in clinical cancer trials	NA	no	na	yes	no	yes	no	no	no	no	no	no	no	no	no	no	yes	no	no	yes	0	0	0	0	0	0	0	0	0	0	0	0	0	0	0	0	0	0	0	0	0	0	0	0	0	0
A systematic review of the reporting of Data Monitoring Committees' roles, interim analysis and early termination in pediatric clinical trials	Fernandes, Ricardo M., van der Lee, Johanna H. and Offringa, Martin	2009	A systematic review of the reporting of Data Monitoring Committees' roles, interim analysis and early termination in pediatric clinical trials	NA	no	na	yes	no	yes	no	no	no	no	no	no	no	no	no	no	yes	no	no	yes	0	0	0	0	0	0	0	0	0	0	0	0	0	0	0	0	0	0	0	0	0	0	0	0	0	0
Brimful of STARLITE: toward standards for reporting literature searches	Booth, A.	2006	Brimful of STARLITE: toward standards for reporting literature searches	STARLITE	no	na	yes	no	no	no	no	no	no	no	no	no	no	no	no	no	yes	no	yes	0	0	0	0	0	0	0	0	0	0	0	0	0	0	0	0	0	0	0	0	0	0	0	0	0	0
Systematic prioritization of the STARE-HI reporting items. An application to short conference papers on health informatics evaluation	de Keizer, N. F., Talmon, J., Ammenwerth, E., Brender, J., Rigby, M. and Nykanen, P.	2012	Systematic prioritization of the STARE-HI reporting items	STARE-HI Conference papers	yes	STARE-HI	yes	no	no	no	no	no	no	no	no	no	no	no	no	no	yes	no	yes	0	0	0	0	0	0	0	0	0	0	0	0	0	0	0	0	0	0	0	0	0	0	0	0	0	0
CONSORT-EHEALTH: improving and standardizing evaluation reports of Web-based and mobile health interventions	Eysenbach, G.	2011	CONSORT-EHEALTH: improving and standardizing evaluation reports of Web-based and mobile health interventions	CONSORT-EHEALTH	yes	CONSORT	yes	no	yes	no	no	no	no	no	no	no	no	no	no	yes	no	no	yes	0	1	0	0	0	0	0	0	0	0	0	0	0	0	0	0	0	0	0	0	0	0	0	0	0	0
Reporting of patient-reported outcomes in randomized trials: the CONSORT PRO extension	Calvert, M., Blazeby, J., Altman, D. G., Revicki, D. A., Moher, D. and Brundage, M. D.	2013	Reporting of patient-reported outcomes in randomized trials: the CONSORT PRO extension	CONSORT-PRO	yes	CONSORT	yes	no	yes	no	no	no	no	no	no	no	no	no	no	yes	no	no	no	0	0	0	0	0	0	0	0	0	0	0	0	0	0	0	0	0	0	0	0	0	0	0	0	0	0
Consolidated Health Economic Evaluation Reporting Standards (CHEERS) statement	Husereau, D., Drummond, M., Petrou, S., Carswell, C., Moher, D., Greenberg, D., Augustovski, F., Briggs, A. H., Mauskopf, J. and Loder, E.	2013	Consolidated Health Economic Evaluation Reporting Standards statement	CHEERS	no	na	yes	no	no	no	no	no	no	no	no	no	no	no	yes	no	no	no	no	0	0	0	0	0	0	0	0	0	0	0	0	0	0	0	0	0	0	0	0	0	0	0	0	0	0
Enhancing transparency in reporting the synthesis of qualitative research: ENTREQ	Tong, A., Flemming, K., McInnes, E., Oliver, S. and Craig, J.	2012	Enhancing transparency in reporting the synthesis of qualitative research	ENTREQ	no	na	yes	no	no	no	yes	no	no	no	no	yes	no	no	no	no	no	no	no	0	0	0	0	0	0	0	0	0	0	0	0	0	0	0	0	0	0	0	0	0	0	0	0	0	0
Inadequate planning and reporting of adjudication committees in clinical trials: recommendation proposal	Dechartres, A., Boutron, I., Roy, C. and Ravaud, P.	2009	Inadequate planning and reporting of adjudication committees in clinical trials: recommendation proposal	NA	no	na	no	no	yes	no	no	no	no	no	no	no	no	no	no	yes	no	no	yes	0	0	0	0	0	0	0	0	0	0	0	0	0	0	0	0	0	0	0	0	0	0	0	0	0	0
Relevance of CONSORT reporting criteria for research on eHealth interventions	Baker, T. B., Gustafson, D. H., Shaw, B., Hawkins, R., Pingree, S., Roberts, L. and Strecher, V.	2010	Relevance of CONSORT reporting criteria for research on eHealth interventions	NA	no	na	yes	no	yes	no	no	no	no	no	no	no	no	no	no	yes	no	no	yes	0	0	0	0	0	0	0	0	0	0	0	0	0	0	0	0	0	0	0	0	0	0	0	0	0	0
Reporting guidelines for music-based interventions	Robb, S. L., Burns, D. S. and Carpenter, J. S.	2011	Reporting guidelines for music-based interventions	NA	no	na	yes	no	no	no	no	no	no	no	no	no	no	no	no	yes	no	yes	no	0	0	0	0	0	0	0	0	0	0	0	0	0	0	0	0	0	0	0	0	0	0	0	0	0	0
Reporting whole-body vibration intervention studies: recommendations of the International Society of Musculoskeletal and Neuronal Interactions	Rauch, F., Sievanen, H., Boonen, S., Cardinale, M., Degens, H., Felsenberg, D., Roth, J., Schoenau, E., Verschueren, S. and Rittweger, J.	2010	Reporting whole-body vibration intervention studies	NA	no	na	yes	no	no	no	no	no	no	no	no	no	no	no	no	yes	no	yes	no	0	0	0	0	0	0	0	0	0	0	0	0	0	0	0	0	0	0	0	0	0	0	0	0	0	0
Reporting standards for studies of tailored interventions	Harrington, N. G. and Noar, S. M.	2012	Reporting standards for studies of tailored interventions	RedHot	yes	CONSORT	yes	no	no	no	no	no	no	no	no	no	no	no	no	yes	no	yes	no	0	0	0	0	0	0	0	0	0	0	0	0	0	0	0	0	0	0	0	0	0	0	0	0	0	0
Reporting data on homeopathic treatments (RedHot): a supplement to CONSORT	Dean, M. E., Coulter, M. K., Fisher, P., Jobst, K. A. and Walach, H.	2007	Reporting data on homeopathic treatments (RedHot): a supplement to CONSORT	RedHot	yes	CONSORT	yes	no	yes	no	no	no	no	no	no	no	no	no	no	yes	no	no	no	0	0	0	0	0	0	0	0	0	0	0	0	0	0	0	0	0	0	0	0	0	0	0	0	0	0
Evaluating the quality of reporting occupational therapy randomized controlled trials by expanding the CONSORT criteria	Moberg-Mogren, E. and Nelson, D. L.	2006	Evaluating the quality of reporting occupational therapy randomized controlled trials	NA	yes	CONSORT	yes	no	yes	no	no	no	no	no	no	no	no	no	no	yes	no	no	yes	0	0	0	0	0	0	0	0	0	0	0	0	0	0	0	0	0	0	0	0	0	0	0	0	0	0
Development of a checklist to assess the quality of reporting of knowledge translation interventions using the Workgroup for Intervention Development and Evaluation Research (WIDER) recommendations	Albrecht, L., Archibald, M., Arseneau, D., Scott, S.D.	2013	WIDER recommendations for reporting of behaviour change interventions	WIDER	no	na	yes	no	yes	no	no	no	no	no	no	no	no	no	no	yes	no	no	no	0	0	0	0	0	0	0	0	0	0	0	0	0	0	0	0	0	0	0	0	0	0	0	0	0	0
Evidence-based behavioral medicine: what is it and how do we achieve it?	Davidson, K. W., Goldstein, M., Kaplan, R. M., Kaufmann, P. G., Knatterud, G. L., Orleans, C. T., Spring, B., Trudeau, K. J. and Whitlock, E. P.	2003	Evidence-based behavioral medicine: what is it and how do we achieve it?	NA	no	na	yes	no	yes	no	no	no	no	no	no	no	no	no	no	yes	no	no	no	0	0	0	0	0	0	0	0	0	0	0	0	0	0	0	0	0	0	0	0	0	0	0	0	0	0
CONSORT 2010 (CONSORT-C)	Saint-Raymond, A., Hill, S., Martines, J., Bahl, R., Fontaine, O. and Bero, L.	2010	CONSORT 2010 (CONSORT-C)	CONSORT -C(hildren)	yes	CONSORT	yes	no	yes	no	no	no	no	no	no	no	no	no	no	yes	no	no	no	2	0	0	0	0	0	0	0	0	0	0	0	0	0	0	0	0	0	0	0	0	0	0	0	0	0
The CONSORT statement checklist in allergen-specific immunotherapy: a GA2LEN paper	Bousquet, P. J., Brozek, J., Bachert, C., Bieber, T., Bonini, S., Burney, P., Calderon, M., Canonica, G. W., Compalati, E., Daures, J. P., Delgado, L., Demoly, P., Dahl, R., Durham, S. R., Kowalski, M. L., Malling, H. J., Merk, H., Papadopoulos, N., Passa	2009	The CONSORT statement checklist in allergen-specific immunotherapy: a GA2LEN paper	NA	yes	CONSORT	yes	no	yes	no	no	no	no	no	no	no	no	no	no	yes	no	no	no	0	0	0	0	0	0	0	0	0	0	0	0	0	0	0	0	0	0	0	0	0	0	0	0	0	0
Improving the reporting of pragmatic trials: an extension of the CONSORT statement	Zwarenstein, M., Treweek, S., Gagnier, J. J., Altman, D. G., Tunis, S., Haynes, B., Oxman, A. D. and Moher, D.	2008	Improving the reporting of pragmatic trials	CONSORT Pragmatic trials	yes	CONSORT	yes	no	yes	no	no	no	no	no	no	no	no	no	no	yes	no	no	no	0	0	0	0	0	0	0	0	0	0	0	0	0	0	0	0	0	0	0	0	0	0	0	0	0	0
CONSORT for reporting randomised trials in journal and conference abstracts	Hopewell, S., Clarke, M., Moher, D., Wager, E., Middleton, P., Altman, D. G. and Schulz, K. F.	2008	CONSORT for reporting randomised trials in journal and conference abstracts	CONSORT for abstracts	yes	CONSORT	yes	no	yes	no	no	no	no	no	no	no	no	no	no	yes	no	no	no	0	0	0	0	0	0	0	0	0	0	0	0	0	0	0	0	0	0	0	0	0	0	0	0	0	0
CONSORT Statement for Randomized Trials of Nonpharmacologic Treatments: A 2017 Update and a CONSORT Extension for Nonpharmacologic Trial Abstracts	Boutron, I., Altman, D. G., Moher, D., Schulz, K. F. and Ravaud, P.	2017	CONSORT Statement for Randomized Trials of Nonpharmacologic Treatments	CONSORT Non-pharmacologic treatment interventions	yes	CONSORT	yes	yes	yes	no	no	no	no	no	no	no	no	no	no	yes	no	no	no	0	0	0	0	0	0	0	0	0	0	0	0	0	0	0	0	0	0	0	0	0	0	0	0	0	0
Reporting randomized, controlled trials of herbal interventions: an elaborated CONSORT statement	Gagnier, J. J., Boon, H., Rochon, P., Moher, D., Barnes, J. and Bombardier, C.	2006	Reporting randomized, controlled trials of herbal interventions	CONSORT Herbal	yes	CONSORT	yes	no	yes	no	no	no	no	no	no	no	no	no	no	yes	no	no	yes	0	0	0	0	0	0	0	0	0	0	0	0	0	0	0	0	0	0	0	0	0	0	0	0	0	0
Consort 2010 statement: extension to cluster randomised trials	Campbell, M. K., Piaggio, G., Elbourne, D. R. and Altman, D. G.	2012	Consort 2010 statement: extension to cluster randomised trials	CONSORT Cluster	yes	CONSORT	yes	yes	yes	no	no	no	no	no	no	no	no	no	no	yes	no	no	no	0	0	0	0	0	0	0	0	0	0	0	0	0	0	0	0	0	0	0	0	0	0	0	0	0	0
Reporting of noninferiority and equivalence randomized trials: extension of the CONSORT 2010 statement	Piaggio, G., Elbourne, D. R., Pocock, S. J., Evans, S. J. and Altman, D. G.	2012	Reporting of noninferiority and equivalence randomized trials	CONSORT Non-inferiority	yes	CONSORT	yes	no	yes	no	no	no	no	no	no	no	no	no	no	yes	no	no	no	0	0	0	0	0	0	0	0	0	0	0	0	0	0	0	0	0	0	0	0	0	0	0	0	0	0
Revised STandards for Reporting Interventions in Clinical Trials of Acupuncture (STRICTA): extending the CONSORT statement	MacPherson, H., Altman, D. G., Hammerschlag, R., Youping, L., Taixiang, W., White, A. and Moher, D.	2010	Revised STandards for Reporting Interventions in Clinical Trials of Acupuncture (STRICTA)	STRICTA	yes	CONSORT	yes	no	yes	no	no	no	no	no	no	no	no	no	no	yes	no	no	yes	0	0	0	0	0	0	0	0	0	0	0	0	0	0	0	0	0	0	0	0	0	0	0	0	0	0
STARE-HI--Statement on reporting of evaluation studies in Health Informatics	Talmon, J., Ammenwerth, E., Brender, J., de Keizer, N., Nykanen, P. and Rigby, M.	2009	Statement on reporting of evaluation studies in Health Informatics	STARE-HI	no	na	yes	no	no	no	no	no	no	no	no	no	no	no	no	no	yes	no	no	0	0	0	0	0	0	0	0	0	0	0	0	0	0	0	0	0	0	0	0	0	0	0	0	0	0
The ORION statement: guidelines for transparent reporting of outbreak reports and intervention studies of nosocomial infection	Stone, S. P., Cooper, B. S., Kibbler, C. C., Cookson, B. D., Roberts, J. A., Medley, G. F., Duckworth, G., Lai, R., Ebrahim, S., Brown, E. M., Wiffen, P. J. and Davey, P. G.	2007	The ORION statement	ORION	no	na	yes	no	yes	yes	no	no	no	no	no	no	no	no	no	no	no	yes	no	0	0	0	0	0	0	0	0	0	0	0	0	0	0	0	0	0	0	0	0	0	0	0	0	0	0
Consensus recommendations for the uniform reporting of clinical trials: report of the International Myeloma Workshop Consensus Panel 1	Rajkumar, S. V., Harousseau, J. L., Durie, B., Anderson, K. C., Dimopoulos, M., Kyle, R., Blade, J., Richardson, P., Orlowski, R., Siegel, D., Jagannath, S., Facon, T., Avet-Loiseau, H., Lonial, S., Palumbo, A., Zonder, J., Ludwig, H., Vesole, D., Sezer,	2011	Consensus recommendations for the uniform reporting of clinical trials: report of the International Myeloma Workshop Consensus Panel 1	NA	no	na	yes	no	yes	no	no	no	no	no	no	no	no	no	no	yes	no	no	no	0	0	0	0	0	0	0	0	0	0	0	0	0	0	0	0	0	0	0	0	0	0	0	0	0	0
Economic evaluation alongside randomised controlled trials: design, conduct, analysis, and reporting	Petrou, S. and Gray, A.	2011	Economic evaluation alongside randomised controlled trials: design, conduct, analysis, and reporting	NA	no	na	no	no	yes	no	no	no	no	no	no	no	no	no	yes	yes	no	no	no	0	0	0	0	0	0	0	0	0	0	0	0	0	0	0	0	0	0	0	0	0	0	0	0	0	0
Reporting and presenting information retrieval processes: the need for optimizing common practice in health technology assessment	Niederstadt, C. and Droste, S.	2010	Reporting and presenting information retrieval processes	NA	no	na	yes	no	no	no	yes	no	no	no	no	no	no	no	no	no	no	no	no	0	0	0	0	0	0	0	0	0	0	0	0	0	0	0	0	0	0	0	0	0	0	0	0	0	0
Guidelines for Reporting Reliability and Agreement Studies (GRRAS) were proposed	Kottner, J., Audige, L., Brorson, S., Donner, A., Gajewski, B. J., Hrobjartsson, A., Roberts, C., Shoukri, M. and Streiner, D. L.	2011	Guidelines for Reporting Reliability and Agreement Studies	GRRAS	no	na	yes	no	no	no	no	no	no	no	no	no	no	no	no	no	yes	no	no	0	0	0	0	0	0	0	0	0	0	0	0	0	0	0	0	0	0	0	0	0	0	0	0	0	0
SQUIRE 2.0 (Standards for QUality Improvement Reporting Excellence): revised publication guidelines from a detailed consensus process	Ogrinc, G., Davies, L., Goodman, D., Batalden, P., Davidoff, F. and Stevens, D.	2016	Standards for QUality Improvement Reporting Excellence	SQUIRE 2.0	yes	SQUIRE	yes	no	no	no	no	no	no	no	no	no	no	yes	no	no	no	no	no	0	0	0	0	0	0	0	0	0	0	0	0	0	0	0	0	0	0	0	0	0	0	0	0	0	0
Refining a checklist for reporting patient populations and service characteristics in hospice and palliative care research	Currow, D. C., Tieman, J. J., Greene, A., Zafar, S. Y., Wheeler, J. L. and Abernethy, A. P.	2012	Checklist for Reporting Patient Populations and Service Characteristics in Hospice and Palliative Care Research	NA	no	na	yes	no	no	no	no	no	no	no	no	no	no	no	no	no	yes	no	yes	0	1	0	0	0	0	0	0	0	0	0	0	0	0	0	0	0	0	0	0	0	1	0	0	0	0
Point and interval estimates of effect sizes for the case-controls design in neuropsychology: rationale, methods, implementations, and proposed reporting standards	Crawford, J. R., Garthwaite, P. H. and Porter, S.	2010	Point and interval estimates of effect sizes for the case-controls design in neuropsychology	NA	no	na	no	no	no	yes	no	no	no	no	no	no	no	no	no	no	no	no	no	0	0	0	0	0	0	0	0	0	0	0	0	0	0	0	0	0	0	0	0	0	0	0	0	0	0
Recommended guidelines for uniform reporting of pediatric advanced life support: the Pediatric Utstein Style. A statement for healthcare professionals from a task force of the American Academy of Pediatrics, the American Heart Association, and the Europea	Zaritsky, A., Nadkarni, V., Hazinski, M. F., Foltin, G., Quan, L., Wright, J., Fiser, D., Zideman, D., O'Malley, P. and Chameides, L.	1995	Recommended guidelines for uniform reporting of pediatric advanced life support: the Pediatric Utstein Style	NA	no	na	no	yes	no	no	no	no	no	no	no	no	no	no	no	no	yes	no	no	0	0	0	0	0	0	0	0	0	0	0	0	0	0	0	0	0	0	0	0	0	0	0	0	0	0
Consolidated criteria for reporting qualitative research (COREQ): a 32-item checklist for interviews and focus groups	Tong, A., Sainsbury, P. and Craig, J.	2007	Consolidated criteria for reporting qualitative research	COREQ	no	na	yes	no	no	no	no	no	no	no	no	yes	no	no	no	no	no	no	no	0	1	1	1	0	0	0	0	0	0	0	0	0	0	0	0	0	0	0	0	0	0	0	0	0	0
Guidelines for reporting results of quality of life assessments in clinical trials	Staquet, M., Berzon, R., Osoba, D. and Machin, D.	1996	Guidelines for reporting results of quality of life assessments in clinical trials	NA	no	na	yes	no	yes	no	no	no	no	no	no	no	no	no	no	yes	no	no	yes	0	0	0	0	0	0	0	0	0	0	0	0	0	0	0	0	0	0	0	0	0	0	0	0	0	0
Recommendations for reporting economic evaluations of haemophilia prophylaxis: a nominal groups consensus statement on behalf of the Economics Expert Working Group of The International Prophylaxis Study Group	Nicholson, A., Berger, K., Bohn, R., Carcao, M., Fischer, K., Gringeri, A., Hoots, K., Mantovani, L., Schramm, W., van Hout, B. A., Willan, A. R. and Feldman, B. M.	2008	Recommendations for reporting economic evaluations of haemophilia prophylaxis	NA	no	na	yes	no	no	no	no	no	no	no	no	no	no	no	no	no	yes	no	yes	0	0	0	0	0	0	0	0	0	0	0	0	0	0	0	0	0	0	0	0	0	0	0	0	0	0
Overview of methods used in cross-cultural comparisons of menopausal symptoms and their determinants: Guidelines for Strengthening the Reporting of Menopause and Aging (STROMA) studies	Melby, M. K., Sievert, L. L., Anderson, D. and Obermeyer, C. M.	2011	Strengthening the Reporting of Menopause and Aging	STROMA	no	na	yes	no	no	yes	no	no	no	no	no	no	no	no	no	no	no	no	no	0	0	0	0	0	0	0	0	0	0	0	0	0	0	0	0	0	0	0	0	0	0	0	0	0	0
Strengthening the reporting of genetic risk prediction studies: The GRIPS Statement	Janssens, A. C., Ioannidis, J. P., van Duijn, C. M., Little, J. and Khoury, M. J.	2011	Strengthening the reporting of genetic risk prediction studies: The GRIPS Statement	GRIPS	no	na	yes	no	no	yes	no	no	yes	no	no	no	no	no	no	no	no	no	no	0	0	0	0	0	0	0	0	0	0	0	0	0	0	0	0	0	0	0	0	0	0	0	0	0	0
GNOSIS: guidelines for neuro-oncology: standards for investigational studies-reporting of phase 1 and phase 2 clinical trials	Chang, S. M., Reynolds, S. L., Butowski, N., Lamborn, K. R., Buckner, J. C., Kaplan, R. S. and Bigner, D. D.	2005	guidelines for neuro-oncology: standards for investigational studies-reporting of phase 1 and phase 2 clinical trials	GNOSIS	no	na	yes	no	yes	no	no	no	no	no	no	no	no	no	no	yes	no	no	yes	0	0	0	0	0	0	0	0	0	0	0	0	0	0	0	0	0	0	0	0	0	0	0	0	0	0
Standard guidelines for publication of deep brain stimulation studies in Parkinson's disease (Guide4DBS-PD)	Vitek, J. L., Lyons, K. E., Bakay, R., Benabid, A. L., Deuschl, G., Hallett, M., Kurlan, R., Pancrazio, J. J., Rezai, A., Walter, B. L. and Lang, A. E.	2010	Standard guidelines for publication of deep brain stimulation studies in Parkinson's disease	Guide4DBS-PD	no	na	yes	no	no	no	no	no	no	no	no	no	no	no	no	no	yes	no	no	0	0	0	0	0	0	0	0	0	0	0	0	0	0	0	0	0	0	0	0	0	0	0	0	0	0
[truncated: 67 more columns]
